# Supplementary material for: Expression, Prognostic Value, and Functional Mechanism of Polarity-Related Genes in Hepatocellular Carcinoma
Source: Int J Mol Sci. 2022 Oct 24;23(21):12784. doi: 10.3390/ijms232112784 (PMC9655479; doi:10.3390/ijms232112784)
Supplement: Supplementary file 1 [file ijms-23-12784-s001.zip]

Archive with 12 entries (12 files):
- Supplementary Figure_S1_Pancancer alteration of cancer pathways.pdf
- Supplementary Figure_S2_Survival curves of 61 PRGs.pdf
- Supplementary Figure_S3_Pancancer mutation of AXIN1.pdf
- Supplementary Figure_S4_features of elastic net.pdf
- Supplementary Figure_S5_lamda curve of elastic net.pdf
- Supplementary Figure_S6_Model validation of GSE76427 and GSE10143.pdf
- Supplementary Figure_S7_Drug sensitivity for CTRP drugs.pdf
- Supplementary Table_S1_Polarity-related-genes.xlsx
- Supplementary Table_S2_Pancancer alteration of cancer pathways.xlsx
- Supplementary Table_S3_stringDB.xlsx
- Supplementary Table_S4_Model_and_validation.xlsx
- Supplementary Table_S5_Drug sensitivity for FDA and GDSC drugs.xlsx
