# Supplementary material for: Expression, Prognostic Value, and Functional Mechanism of Polarity-Related Genes in Hepatocellular Carcinoma
Source: Int J Mol Sci. 2022 Oct 24;23(21):12784. doi: 10.3390/ijms232112784 (PMC9655479; doi:10.3390/ijms232112784)
Supplement: Supplementary file 1 [file ijms-23-12784-s001.zip › Supplementary Table_S1_Polarity-related-genes.xlsx]

## Sheet: Selected Pathways
GOBP_ESTABLISHMENT_OF_EPITHELIAL_CELL_APICAL_BASAL_POLARITY	CAMSAP3	CDC42	EZR	FAT1	FOXF1	IFT20	LAMA1	MSN	MYO9A	OPHN1	PTK7	RAP2A	RHOA	SH3BP1	SLC9A3R1	SYNE4	TCF15	TTC8	WNT5A
GOBP_MAINTENANCE_OF_APICAL_BASAL_CELL_POLARITY	ANK1	CRB2	LHX2	LIN7A	LIN7B	LIN7C	PDCD6IP	PDZD11	SLC9A3R1	WDR1	WNT11
HALLMARK_APICAL_SURFACE	ADAM10	ADIPOR2	AFAP1L2	AKAP7	APP	ATP6V0A4	ATP8B1	B4GALT1	BRCA1	CD160	CROCC	CRYBG1	CX3CL1	DCBLD2	EFNA5	EPHB4	FLOT2	GAS1	GATA3	GHRL	GSTM3	HSPB1	IL2RB	IL2RG	LYN	LYPD3	MAL	MDGA1	NCOA6	NTNG1	PCSK9	PKHD1	PLAUR	RHCG	RTN4RL1	SCUBE1	SHROOM2	SLC22A12	SLC2A4	SLC34A3	SRPX	SULF2	THY1	TMEM8B
KEGG_ADHERENS_JUNCTION	ACP1	ACTB	ACTG1	ACTN1	ACTN2	ACTN3	ACTN4	AFDN	BAIAP2	CDC42	CDH1	CREBBP	CSNK2A1	CSNK2A2	CSNK2B	CTNNA1	CTNNA2	CTNNA3	CTNNB1	CTNND1	EGFR	EP300	ERBB2	FARP2	FER	FGFR1	FYN	IGF1R	INSR	IQGAP1	LEF1	LMO7	MAP3K7	MAPK1	MAPK3	MET	NECTIN1	NECTIN2	NECTIN3	NECTIN4	NLK	PARD3	PTPN1	PTPN6	PTPRB	PTPRF	PTPRJ	PTPRM	RAC1
Other Reviewed Polarity Related Genes	ABCB1	ABCB11	ABCB2	ABCB3	ABCB4	ABCC2	ABCC3	ABCC6	ABCG2	ABCG5	ABCG8	ANPEP	APC	ATP1A1	ATP8B1	AXIN1	BAAT	BSG	CLDN1	CTNNB1	DPP4	EPHX1	F11R	FAS	G6PD	GGT1	GJB1	GPC3	INPPL1	LAP	LDLR	MYO5B	NT5C1A	OCLN	PACC1	PIGR	PIK3CA	POU2F1	SLC10A1	SLC47A1	SLC4A2	SLC9A1	SLCO1B1	SLCO2A1	SPAST	STK11	STX3	TFRC	TJP1
[truncated: 24 more columns]

## Sheet: 189PRGs_DEGs
entrez	symbol	tumor	normal	fc	cf	pval	fdr	fcf	Pfdr	Pdeg
8406	SRPX	104.595	402.209	0.260236	3.84267	3.50309e-09	6.76008e-08	1	1	1
29119	CTNNA3	10.1425	34.4328	0.296601	3.37154	6.00928e-07	5.53562e-06	1	1	1
9355	LHX2	23.7257	79.0812	0.300901	3.32335	9.42777e-11	3.0212e-09	1	1	1
2619	GAS1	31.9274	97.1584	0.329302	3.03672	9.53832e-07	8.229e-06	1	1	1
3949	LDLR	2646.24	7212.1	0.366925	2.72535	7.48632e-09	1.30314e-07	1	1	1
7481	WNT11	115.212	308.507	0.373653	2.67628	0.000375805	0.0014844	1	1	1
6554	SLC10A1	4736.6	11590.7	0.408661	2.44701	4.79641e-09	8.85719e-08	1	1	1
10599	SLCO1B1	4812.45	10721.7	0.448855	2.22789	5.1983e-10	1.306e-08	1	1	1
11126	CD160	21.919	48.4205	0.453808	2.20357	0.00241525	0.00737018	1	1	1
9414	TJP2	1587.56	3304.75	0.480402	2.08159	3.27097e-10	8.82587e-09	1	1	1
9855	FARP2	236.013	473.279	0.498783	2.00488	2.41833e-16	3.53292e-14	1	1	1
2625	GATA3	42.242	83.9876	0.503546	1.98591	0.00872289	0.0219756	1	1	1
202	CRYBG1	399.653	793.316	0.503838	1.98477	5.0877e-10	1.28325e-08	1	1	1
2294	FOXF1	63.4065	121.346	0.522919	1.91234	0.000127563	0.000577813	1	1	1
5787	PTPRB	505.458	963.674	0.52456	1.90636	1.55423e-08	2.44828e-07	1	1	1
2534	FYN	477.894	853.785	0.559787	1.78639	6.77757e-10	1.65225e-08	1	1	1
64240	ABCG5	1028.84	1828.21	0.562781	1.77689	6.37964e-07	5.82497e-06	1	1	1
570	BAAT	19114.3	32477.3	0.588544	1.69911	2.23163e-06	1.7132e-05	1	1	1
5329	PLAUR	177.878	300.507	0.592062	1.68901	0.0266097	0.0561521	1	1	1
3560	IL2RB	269.54	443.518	0.607819	1.64523	0.0627864	0.113896	1	0	0
6615	SNAI1	82.8765	134.889	0.614691	1.62683	0.020029	0.0443617	1	1	1
8647	ABCB11	1035.99	1658.92	0.624519	1.60123	0.00566351	0.0152715	1	1	1
55327	LIN7C	927.182	1475.98	0.628204	1.59184	9.10378e-13	5.29631e-11	1	1	1
2683	B4GALT1	4407.32	6975.09	0.631872	1.5826	4.69548e-09	8.68708e-08	1	1	1
55244	SLC47A1	2931.9	4592.68	0.638394	1.56643	9.001e-05	0.000425806	1	1	1
64241	ABCG8	1596.83	2475.32	0.645114	1.55011	0.000125961	0.000571344	1	1	1
25945	NECTIN3	264.686	386.802	0.684376	1.46119	0.0003314	0.00132843	0	1	0
9465	AKAP7	371.19	539.526	0.688052	1.45338	0.0161896	0.0370838	0	1	0
368	ABCC6	4119.13	5945.21	0.692855	1.4433	3.9115e-05	0.000206595	0	1	0
10580	SORBS1	1539.33	2178.48	0.70662	1.41519	2.9623e-05	0.000162735	0	1	0
7525	YES1	1425.11	2001.46	0.71205	1.4044	3.04143e-08	4.35013e-07	0	1	0
286204	CRB2	2.12133	2.99893	0.716805	1.39508	0.368098	0.453584	0	0	0
9076	CLDN1	9566.12	13312.7	0.718573	1.39165	0.00139323	0.00459103	0	1	0
79602	ADIPOR2	3869.82	5380.82	0.719194	1.39045	5.721e-05	0.000286953	0	1	0
4008	LMO7	1693.24	2260.13	0.749188	1.33478	0.00119976	0.00405789	0	1	0
2260	FGFR1	376.075	496.824	0.757006	1.32099	0.163403	0.244268	0	0	0
7454	WAS	184.113	239.65	0.768352	1.30149	0.0651982	0.117471	0	0	0
55959	SULF2	1614.98	2099.38	0.769274	1.29993	0.120901	0.193335	0	0	0
999	CDH1	5196.43	6751.68	0.769654	1.29929	0.0439155	0.0848122	0	1	0
7430	EZR	2226.43	2889.26	0.770594	1.2977	0.0503851	0.0948506	0	0	0
9429	ABCG2	971.636	1259.56	0.77143	1.29629	0.188976	0.273259	0	0	0
355	FAS	423.081	545.313	0.775891	1.28884	0.060992	0.111183	0	0	0
290	ANPEP	18352.9	23637.4	0.776434	1.28794	0.0242127	0.0518934	0	1	0
4118	MAL	7.94219	9.84008	0.809066	1.23599	0.288114	0.381791	0	0	0
8825	LIN7A	200.757	243.616	0.824143	1.21338	0.0532584	0.0994755	0	0	0
5244	ABCB4	4653.5	5643.99	0.824508	1.21285	0.241009	0.331801	0	0	0
10458	BAIAP2	2214.47	2676.73	0.827311	1.20873	0.0533634	0.0996434	0	0	0
4089	SMAD4	1410.62	1644.66	0.857709	1.1659	0.00693302	0.0181055	0	1	0
2678	GGT1	2054.91	2395.43	0.857855	1.1657	0.403062	0.486666	0	0	0
10810	WASF3	264.291	306.014	0.863701	1.15781	0.416306	0.499294	0	0	0
6934	TCF7L2	651.128	749.314	0.868983	1.15077	0.0307184	0.0632785	0	1	0
123016	TTC8	252.53	287.339	0.878898	1.13779	0.134324	0.210295	0	0	0
131566	DCBLD2	659.789	749.865	0.879892	1.1365	0.135141	0.211226	0	0	0
357	SHROOM2	334.515	377.351	0.886511	1.12802	0.25709	0.348836	0	0	0
2705	GJB1	11251.9	12652.7	0.889287	1.1245	0.194767	0.279787	0	0	0
1956	EGFR	1492.23	1676.68	0.889994	1.1236	0.471915	0.553138	0	0	0
84632	AFAP1L2	73.5986	82.1056	0.896516	1.11543	0.375301	0.460447	0	0	0
5290	PIK3CA	273.895	302.762	0.904687	1.10535	0.199617	0.285548	0	0	0
7048	TGFBR2	2649.75	2894.95	0.915301	1.09254	0.31225	0.405853	0	0	0
6376	CX3CL1	1227.25	1339.37	0.916297	1.09135	0.601489	0.672062	0	0	0
87	ACTN1	3168.9	3450.33	0.918436	1.08881	0.278136	0.371589	0	0	0
1500	CTNND1	5061.7	5476.97	0.92418	1.08204	0.189597	0.273956	0	0	0
5777	PTPN6	874.012	938.654	0.93114	1.07395	0.302422	0.396146	0	0	0
71	ACTG1	42917.3	46085	0.931263	1.07381	0.441087	0.522863	0	0	0
1244	ABCC2	3950.2	4223.91	0.935201	1.06929	0.58185	0.654643	0	0	0
351	APP	12805.8	13617	0.940432	1.06334	0.715985	0.772084	0	0	0
7414	VCL	1255.03	1329.28	0.944147	1.05916	0.570635	0.644305	0	0	0
4301	AFDN	2363.81	2502.26	0.944669	1.05857	0.493861	0.574152	0	0	0
4649	MYO9A	77.8325	81.9372	0.949965	1.05267	0.730566	0.784623	0	0	0
90410	IFT20	486.003	508.838	0.955132	1.04698	0.461905	0.543376	0	0	0
1387	CREBBP	1643.72	1702.07	0.96572	1.0355	0.558635	0.633585	0	0	0
5880	RAC2	496.734	507.847	0.978122	1.02237	0.918639	0.938336	0	0	0
998	CDC42	4054.6	4065.71	0.997269	1.00274	0.953179	0.964922	0	0	0
60	ACTB	73759.6	73241	1.00708	0.992969	0.907407	0.929366	0	0	0
8826	IQGAP1	1184.86	1157.76	1.0234	0.977136	0.88931	0.915189	0	0	0
57662	CAMSAP3	1153.91	1125.26	1.02546	0.975175	0.698896	0.757509	0	0	0
6885	MAP3K7	411.951	399.466	1.03125	0.969699	0.657048	0.721629	0	0	0
2033	EP300	1442.82	1389.55	1.03833	0.963083	0.617884	0.687654	0	0	0
51738	GHRL	3.52852	3.38974	1.03977	0.961753	0.868558	0.898452	0	0	0
2319	FLOT2	2927.86	2778.19	1.05387	0.948881	0.529823	0.60757	0	0	0
8714	ABCC3	4793.06	4537.27	1.05638	0.946633	0.656043	0.720887	0	0	0
63894	VIPAS39	436.009	411.952	1.05838	0.944838	0.232661	0.322727	0	0	0
83439	TCF7L1	481.663	454.612	1.05949	0.943849	0.614476	0.684711	0	0	0
3643	INSR	4937.87	4637.43	1.06478	0.939157	0.494082	0.574342	0	0	0
10015	PDCD6IP	2937.86	2755.54	1.06616	0.937945	0.115105	0.185877	0	0	0
4067	LYN	801.5	751.591	1.0664	0.937738	0.458577	0.540008	0	0	0
52	ACP1	2234.14	2069.46	1.07957	0.926295	0.10801	0.176729	0	0	0
324	APC	579.745	532.796	1.0881	0.919031	0.293091	0.386697	0	0	0
8976	WASL	2271.08	2085	1.08924	0.918067	0.184045	0.267654	0	0	0
5243	ABCB1	2003.56	1823.89	1.0985	0.910333	0.483566	0.564298	0	0	0
4233	MET	3761.71	3406.95	1.10412	0.905696	0.238398	0.329135	0	0	0
6794	STK11	1300.19	1175.52	1.10604	0.904124	0.0696134	0.123775	0	0	0
5770	PTPN1	909.676	818.702	1.11111	0.900004	0.116031	0.187035	0	0	0
3561	IL2RG	429.25	379.675	1.13054	0.884535	0.576651	0.649955	0	0	0
9948	WDR1	4856.69	4266.78	1.13825	0.878539	0.0161136	0.0369474	0	1	0
51701	NLK	475.454	417.137	1.13977	0.877371	0.0254762	0.054119	0	1	0
7082	TJP1	1726.29	1498.51	1.15199	0.868063	0.103033	0.17	0	0	0
1459	CSNK2A2	437.016	378.969	1.15313	0.867204	0.0237404	0.0510586	0	1	0
2064	ERBB2	3045.95	2630.74	1.15783	0.863688	0.321803	0.408228	0	0	0
6683	SPAST	447.268	383.425	1.16646	0.857293	0.0156917	0.036149	0	1	0
3480	IGF1R	160.539	137.092	1.17091	0.854035	0.504468	0.583732	0	0	0
56288	PARD3	1063.18	893.802	1.18948	0.840706	0.0102701	0.0253058	0	1	0
1499	CTNNB1	6524.13	5463.09	1.19422	0.837368	0.00987647	0.0244826	0	1	0
7046	TGFBR1	924.017	771.42	1.19779	0.834872	0.0385639	0.0762923	0	1	0
5819	NECTIN2	5481.23	4520.92	1.21241	0.824803	0.0678024	0.121178	0	0	0
5795	PTPRJ	1285.88	1054.71	1.21916	0.820237	0.0115807	0.0279485	0	1	0
5594	MAPK1	2735.29	2217.77	1.23334	0.810807	0.000772885	0.00278103	0	1	0
387	RHOA	8799.17	7071.07	1.24439	0.80361	1.23054e-07	1.41839e-06	0	1	0
4645	MYO5B	1441.8	1155.01	1.24828	0.801104	0.034219	0.0693167	0	1	0
84618	NT5C1A	0.091456	0.05275	1.25339	0.797833	0.404055	0.487566	0	0	0
4478	MSN	5934.79	4731.49	1.25431	0.79725	0.0388081	0.0766676	0	1	0
6809	STX3	412.016	325.737	1.26479	0.790644	0.121743	0.194367	0	0	0
26276	VPS33B	293.655	228.232	1.28653	0.777286	1.94073e-06	1.5123e-05	0	1	0
5879	RAC1	5550.88	4275.11	1.29841	0.770172	0.000284496	0.00116431	0	1	0
22854	NTNG1	0.713778	0.52518	1.30167	0.768244	0.621086	0.690516	0	0	0
8312	AXIN1	664.604	507.147	1.31041	0.763118	0.00103713	0.00358336	0	1	0
5284	PIGR	4789.41	3614.53	1.32504	0.754696	0.288499	0.382197	0	0	0
64130	LIN7B	49.7254	37.2146	1.33528	0.748908	0.0496711	0.0937878	0	1	0
163183	SYNE4	221.882	164.689	1.34706	0.742355	0.0363815	0.0727704	0	1	0
102	ADAM10	1213.86	896.051	1.35464	0.738204	0.0151874	0.0351515	0	1	0
1457	CSNK2A1	890.46	653.111	1.36336	0.733483	0.00020402	0.000868859	0	1	0
50848	F11R	8454.34	6157.08	1.3731	0.728277	0.00971313	0.0241384	0	1	0
23616	SH3BP1	185.628	134.781	1.37698	0.726228	0.171079	0.252751	0	0	0
286	ANK1	9.25141	6.67121	1.38105	0.724085	0.397935	0.482098	0	0	0
5797	PTPRM	896.489	648.055	1.38329	0.722912	0.0924685	0.156189	0	0	0
5314	PKHD1	351.658	253.461	1.38727	0.720838	0.528259	0.606351	0	0	0
2052	EPHX1	80281.9	57584.1	1.39417	0.717274	0.00784264	0.0201004	0	1	0
1460	CSNK2B	4044.21	2891.88	1.39846	0.715074	1.2217e-05	7.5672e-05	0	1	0
2947	GSTM3	653.353	466.224	1.40129	0.71363	0.0831239	0.14349	0	0	0
4088	SMAD3	1402.65	997.057	1.40675	0.710857	0.000779594	0.00279854	0	1	0
5792	PTPRF	10325.7	7332.71	1.40817	0.710142	0.000708892	0.00258281	0	1	0
8936	WASF1	216.146	152.451	1.41754	0.705449	0.00355679	0.010293	0	1	0
2050	EPHB4	2975.89	2091.74	1.42266	0.702907	0.111993	0.181847	0	0	0
81	ACTN4	9393.08	6597.92	1.42364	0.702426	4.84278e-06	3.3606e-05	0	1	0
1803	DPP4	3010.25	2088.49	1.44133	0.693804	0.0412309	0.0805902	0	1	0
4087	SMAD2	1249.18	866.513	1.44156	0.693693	7.8218e-05	0.000377168	0	1	0
9368	SLC9A3R1	8425.67	5715.93	1.47406	0.678398	0.000170323	0.000742837	0	1	0
23054	NCOA6	1037.85	677.492	1.53182	0.652819	2.76298e-07	2.84551e-06	1	1	1
1495	CTNNA1	7505.24	4857.73	1.545	0.64725	4.10142e-09	7.7262e-08	1	1	1
5451	POU2F1	79.8202	51.341	1.55363	0.643654	0.00016821	0.000734596	1	1	1
3636	INPPL1	1694.96	1077.04	1.57367	0.635458	1.01462e-08	1.6863e-07	1	1	1
51754	TMEM8B	292.154	182.707	1.5987	0.625508	5.83939e-07	5.41314e-06	1	1	1
27076	LYPD3	26.437	16.3591	1.6123	0.620234	0.00966743	0.0240369	1	1	1
255738	PCSK9	1452.77	888.768	1.63452	0.611802	0.0143599	0.0335353	1	1	1
5595	MAPK3	848.756	518.205	1.63775	0.610592	1.31778e-08	2.1078e-07	1	1	1
5205	ATP8B1	1261.09	752.719	1.67529	0.596913	6.7345e-05	0.000331049	1	1	1
6548	SLC9A1	348.758	204.184	1.70771	0.585579	0.0953886	0.159903	1	0	0
6517	SLC2A4	215.154	124.87	1.72245	0.580568	0.0383888	0.0760297	1	1	1
10163	WASF2	1753.41	1016.2	1.72538	0.579581	1.59657e-07	1.77195e-06	1	1	1
9696	CROCC	248.217	141.759	1.75046	0.571279	7.1167e-05	0.000347073	1	1	1
51248	PDZD11	875.925	493.755	1.77385	0.563746	7.25529e-08	9.07925e-07	1	1	1
672	BRCA1	209.788	116.4	1.80161	0.555058	0.000358746	0.00142588	1	1	1
2241	FER	33.0342	17.7682	1.85436	0.539268	0.000133709	0.000601508	1	1	1
6522	SLC4A2	4779.55	2569.21	1.86029	0.537552	8.9895e-10	2.09069e-08	1	1	1
7474	WNT5A	259.919	139.342	1.86471	0.536278	0.0501199	0.0944995	1	0	0
6932	TCF7	517.539	277.176	1.86688	0.535654	0.0125462	0.0299125	1	1	1
476	ATP1A1	16542	8723.09	1.89633	0.527334	0.011088	0.0269406	1	1	1
117178	SSX2IP	766.319	397.886	1.92574	0.51928	0.00435811	0.0122699	1	1	1
1946	EFNA5	63.6382	32.6931	1.94365	0.514496	0.14931	0.228714	1	0	0
146760	RTN4RL1	216.04	107.947	2.00043	0.499892	0.002445	0.00744485	1	1	1
5881	RAC3	450.733	217.099	2.07567	0.481772	0.000240231	0.00100292	1	1	1
6591	SNAI2	348.977	166.206	2.099	0.476417	0.00424608	0.0119973	1	1	1
7037	TFRC	2718.37	1247.88	2.1783	0.459073	1.43637e-07	1.61875e-06	1	1	1
4983	OPHN1	55.2516	24.2879	2.26963	0.4406	0.0023093	0.00710293	1	1	1
5911	RAP2A	1052.13	462.859	2.27284	0.439979	5.94712e-06	4.0048e-05	1	1	1
6714	SRC	857.307	376.124	2.27898	0.438793	0.000319052	0.0012852	1	1	1
2195	FAT1	4680.8	1959.74	2.38841	0.418688	1.5424e-05	9.2518e-05	1	1	1
682	BSG	14563	6006.12	2.42467	0.412427	0.0230337	0.0497124	1	1	1
5818	NECTIN1	523.41	199.917	2.61733	0.382069	1.43159e-06	1.1664e-05	1	1	1
55248	PACC1	120.309	43.2064	2.7804	0.35966	1.56992e-12	8.36811e-11	1	1	1
6578	SLCO2A1	427.192	147.807	2.88892	0.34615	1.0236e-05	6.4909e-05	1	1	1
266727	MDGA1	93.6382	32.2377	2.89873	0.344978	0.00447455	0.0125512	1	1	1
142680	SLC34A3	1.38291	0.335448	3.40548	0.293644	0.00549296	0.0148747	1	1	1
3315	HSPB1	17030.5	4962.56	3.43175	0.291396	2.6335e-05	0.000146549	1	1	1
5754	PTK7	325.419	77.1232	4.21531	0.237231	0.00247719	0.0075266	1	1	1
80274	SCUBE1	590.933	115.761	5.10124	0.196031	0.00626145	0.016618	1	1	1
2539	G6PD	991.21	182.871	5.41787	0.184574	0.000244737	0.00101958	1	1	1
51458	RHCG	106.37	18.0402	5.86929	0.170378	0.0323837	0.0662659	1	1	1
89	ACTN3	4.68557	0.70405	5.95183	0.168016	0.332219	0.417895	1	0	0
81607	NECTIN4	59.351	9.85789	5.97024	0.167498	0.260229	0.352246	1	0	0
6939	TCF15	24.1227	3.72496	6.33279	0.157908	0.000482466	0.00184869	1	1	1
7070	THY1	1975.22	292.545	6.74988	0.148151	2.88554e-08	4.14484e-07	1	1	1
284217	LAMA1	140.068	16.4616	8.46345	0.118155	0.190282	0.274715	1	0	0
50617	ATP6V0A4	3.2645	0.278198	8.89614	0.112408	0.29174	0.385559	1	0	0
51176	LEF1	188.365	19.8816	9.43191	0.106023	2.1273e-05	0.000121925	1	1	1
116085	SLC22A12	250.449	9.61788	25.7822	0.0387864	0.00164137	0.0052903	1	1	1
88	ACTN2	229.932	8.73211	26.0449	0.0383952	0.0686901	0.122487	1	0	0
2719	GPC3	10041.1	237.925	42.1855	0.0237048	2.8149e-05	0.000155591	1	1	1
1496	CTNNA2	230.729	3.13759	71.2966	0.0140259	0.0140638	0.0329527	1	1	1

## Sheet: 189PRGs_Survival
Gene	P Value	Psur
ABCB1	0.0295	1
ABCB11	0.0046	1
ABCB4	0.0026	1
ABCC2	0.1231	0
ABCC3	0.0811	0
ABCC6	1.6e-05	1
ABCG2	0.0682	0
ABCG5	1.2e-06	1
ABCG8	8.2e-05	1
ACP1	0.0171	1
ACTB	0.0777	0
ACTG1	0.0176	1
ACTN1	0.0849	0
ACTN2	0.3172	0
ACTN3	0.0003	1
ACTN4	0.1232	0
ADAM10	0.063	0
ADIPOR2	0.0003	1
AFAP1L2	0.0062	1
AFDN	1	0
AKAP7	0.0209	1
ANK1	0.2565	0
ANPEP	0.0012	1
APC	0.1052	0
APP	0.1613	0
ATP1A1	0.007	1
ATP6V0A4	8.5e-07	1
ATP8B1	0.209	0
AXIN1	0.0218	1
B4GALT1	0.0497	1
BAAT	0.0007	1
BAIAP2	0.0002	1
BRCA1	0.0011	1
BSG	0.0013	1
CAMSAP3	1	0
CD160	0.0093	1
CDC42	0.0024	1
CDH1	0.0034	1
CLDN1	0.1914	0
CRB2	0.017	1
CREBBP	0.0213	1
CROCC	0.0149	1
CRYBG1	1	0
CSNK2A1	0.0001	1
CSNK2A2	0.0043	1
CSNK2B	0.1988	0
CTNNA1	0.1286	0
CTNNA2	0.0002	1
CTNNA3	4.5e-06	1
CTNNB1	0.3732	0
CTNND1	0.3447	0
CX3CL1	0.0043	1
DCBLD2	0.2638	0
DPP4	0.037	1
EFNA5	0.0012	1
EGFR	0.0085	1
EP300	0.214	0
EPHB4	0.3667	0
EPHX1	0.0012	1
ERBB2	0.009	1
EZR	0.1184	0
F11R	0.1193	0
FARP2	2.6e-05	1
FAS	0.0058	1
FAT1	0.2062	0
FER	0.0045	1
FGFR1	0.4146	0
FLOT2	0.0358	1
FOXF1	0.001	1
FYN	2.7e-06	1
G6PD	1.1e-07	1
GAS1	0.0251	1
GATA3	0.0155	1
GGT1	0.0167	1
GHRL	0.0533	0
GJB1	0.0109	1
GPC3	0.1703	0
GSTM3	0.0133	1
HSPB1	0.0807	0
IFT20	0.1233	0
IGF1R	0.0368	1
IL2RB	0.0162	1
IL2RG	0.2079	0
INPPL1	0.1174	0
INSR	0.0126	1
IQGAP1	0.2965	0
LAMA1	0.1785	0
LDLR	0.0144	1
LEF1	0.0935	0
LHX2	0.1509	0
LIN7A	0.1312	0
LIN7B	0.1697	0
LIN7C	0.0376	1
LMO7	0.0012	1
LYN	0.1482	0
LYPD3	0.1636	0
MAL	0.0175	1
MAP3K7	0.0171	1
MAPK1	0.3726	0
MAPK3	0.0003	1
MDGA1	0.0318	1
MET	0.0408	1
MSN	0.0729	0
MYO5B	0.0051	1
MYO9A	0.0907	0
NCOA6	0.0339	1
NECTIN1	1	0
NECTIN2	1	0
NECTIN3	1	0
NECTIN4	1	0
NLK	0.2753	0
NT5C1A	4.7e-09	1
NTNG1	7.3e-09	1
OPHN1	0.0522	0
PACC1	1	0
PARD3	0.0034	1
PCSK9	0.0243	1
PDCD6IP	0.2174	0
PDZD11	0.0118	1
PIGR	0.092	0
PIK3CA	0.1334	0
PKHD1	0.028	1
PLAUR	0.0032	1
POU2F1	7.9e-06	1
PTK7	0.0421	1
PTPN1	0.1954	0
PTPN6	0.0288	1
PTPRB	1.4e-05	1
PTPRF	0.046	1
PTPRJ	0.0168	1
PTPRM	0.2778	0
RAC1	0.0057	1
RAC2	0.1593	0
RAC3	0.0636	0
RAP2A	0.0074	1
RHCG	0.1267	0
RHOA	0.0162	1
RTN4RL1	0.0033	1
SCUBE1	0.0932	0
SH3BP1	0.1731	0
SHROOM2	0.1247	0
SLC10A1	1.2e-05	1
SLC22A12	0.1558	0
SLC2A4	0.001	1
SLC34A3	0.1296	0
SLC47A1	0.0308	1
SLC4A2	0.0161	1
SLC9A1	0.1533	0
SLC9A3R1	0.0091	1
SLCO1B1	0.0003	1
SLCO2A1	5.7e-07	1
SMAD2	0.0207	1
SMAD3	0.2817	0
SMAD4	0.1763	0
SNAI1	0.1026	0
SNAI2	0.3272	0
SORBS1	0.2845	0
SPAST	0.0265	1
SRC	0.0023	1
SRPX	0.0353	1
SSX2IP	0.0012	1
STK11	0.3351	0
STX3	3.2e-05	1
SULF2	0.4706	0
SYNE4	1	0
TCF15	0.002	1
TCF7	0.2277	0
TCF7L1	0.0251	1
TCF7L2	0.0227	1
TFRC	0.0138	1
TGFBR1	0.1316	0
TGFBR2	0.0204	1
THY1	0.3712	0
TJP1	0.0007	1
TJP2	0.2945	0
TMEM8B	0.2108	0
TTC8	0.3497	0
VCL	0.015	1
VIPAS39	1	0
VPS33B	0.0511	0
WAS	0.0005	1
WASF1	3.2e-06	1
WASF2	2.5e-05	1
WASF3	0.1246	0
WASL	0.1688	0
WDR1	0.1224	0
WNT11	0.0618	0
WNT5A	0.2607	0
YES1	0.0278	1

## Sheet: 189PRGs_mutation
symbol	EffectiveMut	NonEffectiveMut	sample_size	percentage	Pmut
ABCB1	8	2	365	2.19178	1
ABCB11	4	1	365	1.09589	1
ABCB4	4	0	365	1.09589	1
ABCC2	4	1	365	1.09589	1
ABCC3	6	0	365	1.64384	1
ABCC6	4	2	365	1.09589	1
ABCG2	2	1	365	0.547945	0
ABCG5	5	1	365	1.36986	1
ABCG8	2	2	365	0.547945	0
ACP1	1	3	365	0.273973	0
ACTB	0	0	0	0	0
ACTG1	2	0	365	0.547945	0
ACTN1	2	0	365	0.547945	0
ACTN2	5	2	365	1.36986	1
ACTN3	0	1	365	0	0
ACTN4	0	1	365	0	0
ADAM10	1	3	365	0.273973	0
ADIPOR2	1	0	365	0.273973	0
AFAP1L2	0	2	365	0	0
AFDN	3	3	365	0.821918	0
AKAP7	0	0	0	0	0
ANK1	9	6	365	2.46575	1
ANPEP	1	2	365	0.273973	0
APC	12	2	365	3.28767	1
APP	6	1	365	1.64384	1
ATP1A1	4	4	365	1.09589	1
ATP6V0A4	3	0	365	0.821918	0
ATP8B1	1	2	365	0.273973	0
AXIN1	26	1	365	7.12329	1
B4GALT1	0	1	365	0	0
BAAT	1	2	365	0.273973	0
BAIAP2	1	5	365	0.273973	0
BRCA1	4	1	365	1.09589	1
BSG	2	2	365	0.547945	0
CAMSAP3	0	3	365	0	0
CD160	0	0	0	0	0
CDC42	1	1	365	0.273973	0
CDH1	6	3	365	1.64384	1
CLDN1	1	2	365	0.273973	0
CRB2	2	0	365	0.547945	0
CREBBP	6	2	365	1.64384	1
CROCC	7	1	365	1.91781	1
CRYBG1	0	0	0	0	0
CSNK2A1	1	1	365	0.273973	0
CSNK2A2	0	0	0	0	0
CSNK2B	0	0	0	0	0
CTNNA1	5	1	365	1.36986	1
CTNNA2	10	4	365	2.73973	1
CTNNA3	6	1	365	1.64384	1
CTNNB1	96	0	365	26.3014	1
CTNND1	3	3	365	0.821918	0
CX3CL1	1	0	365	0.273973	0
DCBLD2	1	0	365	0.273973	0
DPP4	3	0	365	0.821918	0
EFNA5	0	0	0	0	0
EGFR	6	3	365	1.64384	1
EP300	8	3	365	2.19178	1
EPHB4	1	3	365	0.273973	0
EPHX1	3	1	365	0.821918	0
ERBB2	1	2	365	0.273973	0
EZR	1	1	365	0.273973	0
F11R	1	1	365	0.273973	0
FARP2	1	4	365	0.273973	0
FAS	1	0	365	0.273973	0
FAT1	5	5	365	1.36986	1
FER	1	0	365	0.273973	0
FGFR1	1	2	365	0.273973	0
FLOT2	2	0	365	0.547945	0
FOXF1	1	0	365	0.273973	0
FYN	1	1	365	0.273973	0
G6PD	0	0	0	0	0
GAS1	0	0	0	0	0
GATA3	1	3	365	0.273973	0
GGT1	2	2	365	0.547945	0
GHRL	0	0	0	0	0
GJB1	3	2	365	0.821918	0
GPC3	2	2	365	0.547945	0
GSTM3	1	2	365	0.273973	0
HSPB1	0	2	365	0	0
IFT20	0	0	0	0	0
IGF1R	10	3	365	2.73973	1
IL2RB	4	1	365	1.09589	1
IL2RG	1	1	365	0.273973	0
INPPL1	2	4	365	0.547945	0
INSR	3	2	365	0.821918	0
IQGAP1	5	1	365	1.36986	1
LAMA1	18	8	365	4.93151	1
LDLR	2	0	365	0.547945	0
LEF1	2	0	365	0.547945	0
LHX2	0	2	365	0	0
LIN7A	0	0	0	0	0
LIN7B	0	0	0	0	0
LIN7C	0	1	365	0	0
LMO7	5	2	365	1.36986	1
LYN	2	1	365	0.547945	0
LYPD3	2	2	365	0.547945	0
MAL	1	1	365	0.273973	0
MAP3K7	3	2	365	0.821918	0
MAPK1	3	0	365	0.821918	0
MAPK3	0	0	0	0	0
MDGA1	3	2	365	0.821918	0
MET	2	0	365	0.547945	0
MSN	1	0	365	0.273973	0
MYO5B	3	1	365	0.821918	0
MYO9A	7	2	365	1.91781	1
NCOA6	7	2	365	1.91781	1
NECTIN1	0	0	0	0	0
NECTIN2	1	1	365	0.273973	0
NECTIN3	0	1	365	0	0
NECTIN4	0	2	365	0	0
NLK	2	1	365	0.547945	0
NT5C1A	1	0	365	0.273973	0
NTNG1	1	2	365	0.273973	0
OPHN1	0	3	365	0	0
PACC1	3	2	365	0.821918	0
PARD3	5	3	365	1.36986	1
PCSK9	2	3	365	0.547945	0
PDCD6IP	3	3	365	0.821918	0
PDZD11	1	2	365	0.273973	0
PIGR	1	1	365	0.273973	0
PIK3CA	13	0	365	3.56164	1
PKHD1	17	4	365	4.65753	1
PLAUR	0	1	365	0	0
POU2F1	0	2	365	0	0
PTK7	1	0	365	0.273973	0
PTPN1	0	0	0	0	0
PTPN6	3	1	365	0.821918	0
PTPRB	14	10	365	3.83562	1
PTPRF	1	1	365	0.273973	0
PTPRJ	3	0	365	0.821918	0
PTPRM	8	3	365	2.19178	1
RAC1	0	0	0	0	0
RAC2	2	0	365	0.547945	0
RAC3	1	0	365	0.273973	0
RAP2A	0	0	0	0	0
RHCG	3	0	365	0.821918	0
RHOA	0	1	365	0	0
RTN4RL1	0	1	365	0	0
SCUBE1	2	3	365	0.547945	0
SH3BP1	3	1	365	0.821918	0
SHROOM2	3	2	365	0.821918	0
SLC10A1	4	1	365	1.09589	1
SLC22A12	2	2	365	0.547945	0
SLC2A4	2	1	365	0.547945	0
SLC34A3	3	1	365	0.821918	0
SLC47A1	3	1	365	0.821918	0
SLC4A2	4	1	365	1.09589	1
SLC9A1	3	0	365	0.821918	0
SLC9A3R1	0	0	0	0	0
SLCO1B1	2	0	365	0.547945	0
SLCO2A1	2	1	365	0.547945	0
SMAD2	0	0	0	0	0
SMAD3	3	1	365	0.821918	0
SMAD4	4	0	365	1.09589	1
SNAI1	0	1	365	0	0
SNAI2	0	1	365	0	0
SORBS1	3	1	365	0.821918	0
SPAST	4	1	365	1.09589	1
SRC	4	0	365	1.09589	1
SRPX	1	1	365	0.273973	0
SSX2IP	2	0	365	0.547945	0
STK11	1	1	365	0.273973	0
STX3	0	0	0	0	0
SULF2	3	0	365	0.821918	0
SYNE4	0	1	365	0	0
TCF15	1	3	365	0.273973	0
TCF7	2	3	365	0.547945	0
TCF7L1	2	0	365	0.547945	0
TCF7L2	3	1	365	0.821918	0
TFRC	2	2	365	0.547945	0
TGFBR1	1	0	365	0.273973	0
TGFBR2	1	0	365	0.273973	0
THY1	1	3	365	0.273973	0
TJP1	7	1	365	1.91781	1
TJP2	1	2	365	0.273973	0
TMEM8B	3	3	365	0.821918	0
TTC8	1	0	365	0.273973	0
VCL	4	2	365	1.09589	1
VIPAS39	4	0	365	1.09589	1
VPS33B	1	0	365	0.273973	0
WAS	2	0	365	0.547945	0
WASF1	1	0	365	0.273973	0
WASF2	3	0	365	0.821918	0
WASF3	3	2	365	0.821918	0
WASL	2	1	365	0.547945	0
WDR1	1	1	365	0.273973	0
WNT11	1	1	365	0.273973	0
WNT5A	0	2	365	0	0
YES1	2	2	365	0.547945	0

## Sheet: 61 PRGs candidates
entrez	symbol	tumor	normal	fc	cf	pval	fdr	Survival P Value	EffectiveMut	NonEffectiveMut	sample_size	percentage	Citation
5243	ABCB1	2003.56	1823.89	1.0985	0.910333	0.483566	0.564298	0.0295	8	2	365	2.19178	6992
8647	ABCB11	1035.99	1658.92	0.624519	1.60123	0.00566351	0.0152715	0.0046	4	1	365	1.09589	907
5244	ABCB4	4653.5	5643.99	0.824508	1.21285	0.241009	0.331801	0.0026	4	0	365	1.09589	542
368	ABCC6	4119.13	5945.21	0.692855	1.4433	3.9115e-05	0.000206595	1.6e-05	4	2	365	1.09589	574
64240	ABCG5	1028.84	1828.21	0.562781	1.77689	6.37964e-07	5.82497e-06	1.2e-06	5	1	365	1.36986	874
64241	ABCG8	1596.83	2475.32	0.645114	1.55011	0.000125961	0.000571344	8.2e-05	2	2	365	0.547945	574
476	ATP1A1	16542	8723.09	1.89633	0.527334	0.011088	0.0269406	0.007	4	4	365	1.09589	532
8312	AXIN1	664.604	507.147	1.31041	0.763118	0.00103713	0.00358336	0.0218	26	1	365	7.12329	547
2683	B4GALT1	4407.32	6975.09	0.631872	1.5826	4.69548e-09	8.68708e-08	0.0497	0	1	365	0	117
570	BAAT	19114.3	32477.3	0.588544	1.69911	2.23163e-06	1.7132e-05	0.0007	1	2	365	0.273973	302
672	BRCA1	209.788	116.4	1.80161	0.555058	0.000358746	0.00142588	0.0011	4	1	365	1.09589	20528
682	BSG	14563	6006.12	2.42467	0.412427	0.0230337	0.0497124	0.0013	2	2	365	0.547945	2086
11126	CD160	21.919	48.4205	0.453808	2.20357	0.00241525	0.00737018	0.0093	0	0	0	0	277
999	CDH1	5196.43	6751.68	0.769654	1.29929	0.0439155	0.0848122	0.0034	6	3	365	1.64384	5408
1387	CREBBP	1643.72	1702.07	0.96572	1.0355	0.558635	0.633585	0.0213	6	2	365	1.64384	2148
9696	CROCC	248.217	141.759	1.75046	0.571279	7.1167e-05	0.000347073	0.0149	7	1	365	1.91781	40
1495	CTNNA1	7505.24	4857.73	1.545	0.64725	4.10142e-09	7.7262e-08	0.1286	5	1	365	1.36986	696
1496	CTNNA2	230.729	3.13759	71.2966	0.0140259	0.0140638	0.0329527	0.0002	10	4	365	2.73973	90
29119	CTNNA3	10.1425	34.4328	0.296601	3.37154	6.00928e-07	5.53562e-06	4.5e-06	6	1	365	1.64384	130
1956	EGFR	1492.23	1676.68	0.889994	1.1236	0.471915	0.553138	0.0085	6	3	365	1.64384	115797
9855	FARP2	236.013	473.279	0.498783	2.00488	2.41833e-16	3.53292e-14	2.6e-05	1	4	365	0.273973	38
2195	FAT1	4680.8	1959.74	2.38841	0.418688	1.5424e-05	9.2518e-05	0.2062	5	5	365	1.36986	787
2241	FER	33.0342	17.7682	1.85436	0.539268	0.000133709	0.000601508	0.0045	1	0	365	0.273973	3646
2294	FOXF1	63.4065	121.346	0.522919	1.91234	0.000127563	0.000577813	0.001	1	0	365	0.273973	344
2534	FYN	477.894	853.785	0.559787	1.78639	6.77757e-10	1.65225e-08	2.7e-06	1	1	365	0.273973	3733
2539	G6PD	991.21	182.871	5.41787	0.184574	0.000244737	0.00101958	1.1e-07	0	0	0	0	9610
2619	GAS1	31.9274	97.1584	0.329302	3.03672	9.53832e-07	8.229e-06	0.0251	0	0	0	0	452
2625	GATA3	42.242	83.9876	0.503546	1.98591	0.00872289	0.0219756	0.0155	1	3	365	0.273973	4923
3480	IGF1R	160.539	137.092	1.17091	0.854035	0.504468	0.583732	0.0368	10	3	365	2.73973	9597
3560	IL2RB	269.54	443.518	0.607819	1.64523	0.0627864	0.113896	0.0162	4	1	365	1.09589	351
3949	LDLR	2646.24	7212.1	0.366925	2.72535	7.48632e-09	1.30314e-07	0.0144	2	0	365	0.547945	6580
55327	LIN7C	927.182	1475.98	0.628204	1.59184	9.10378e-13	5.29631e-11	0.0376	0	1	365	0	49
4008	LMO7	1693.24	2260.13	0.749188	1.33478	0.00119976	0.00405789	0.0012	5	2	365	1.36986	89
5595	MAPK3	848.756	518.205	1.63775	0.610592	1.31778e-08	2.1078e-07	0.0003	0	0	0	0	1122
266727	MDGA1	93.6382	32.2377	2.89873	0.344978	0.00447455	0.0125512	0.0318	3	2	365	0.821918	36
23054	NCOA6	1037.85	677.492	1.53182	0.652819	2.76298e-07	2.84551e-06	0.0339	7	2	365	1.91781	160
56288	PARD3	1063.18	893.802	1.18948	0.840706	0.0102701	0.0253058	0.0034	5	3	365	1.36986	365
255738	PCSK9	1452.77	888.768	1.63452	0.611802	0.0143599	0.0335353	0.0243	2	3	365	0.547945	4957
51248	PDZD11	875.925	493.755	1.77385	0.563746	7.25529e-08	9.07925e-07	0.0118	1	2	365	0.273973	12
5314	PKHD1	351.658	253.461	1.38727	0.720838	0.528259	0.606351	0.028	17	4	365	4.65753	1447
5329	PLAUR	177.878	300.507	0.592062	1.68901	0.0266097	0.0561521	0.0032	0	1	365	0	2175
5451	POU2F1	79.8202	51.341	1.55363	0.643654	0.00016821	0.000734596	7.9e-06	0	2	365	0	757
5754	PTK7	325.419	77.1232	4.21531	0.237231	0.00247719	0.0075266	0.0421	1	0	365	0.273973	266
5787	PTPRB	505.458	963.674	0.52456	1.90636	1.55423e-08	2.44828e-07	1.4e-05	14	10	365	3.83562	74
5911	RAP2A	1052.13	462.859	2.27284	0.439979	5.94712e-06	4.0048e-05	0.0074	0	0	0	0	157
146760	RTN4RL1	216.04	107.947	2.00043	0.499892	0.002445	0.00744485	0.0033	0	1	365	0	11
6554	SLC10A1	4736.6	11590.7	0.408661	2.44701	4.79641e-09	8.85719e-08	1.2e-05	4	1	365	1.09589	180
6517	SLC2A4	215.154	124.87	1.72245	0.580568	0.0383888	0.0760297	0.001	2	1	365	0.547945	97
55244	SLC47A1	2931.9	4592.68	0.638394	1.56643	9.001e-05	0.000425806	0.0308	3	1	365	0.821918	265
6522	SLC4A2	4779.55	2569.21	1.86029	0.537552	8.9895e-10	2.09069e-08	0.0161	4	1	365	1.09589	11
10599	SLCO1B1	4812.45	10721.7	0.448855	2.22789	5.1983e-10	1.306e-08	0.0003	2	0	365	0.547945	1280
6578	SLCO2A1	427.192	147.807	2.88892	0.34615	1.0236e-05	6.4909e-05	5.7e-07	2	1	365	0.547945	245
6683	SPAST	447.268	383.425	1.16646	0.857293	0.0156917	0.036149	0.0265	4	1	365	1.09589	434
6714	SRC	857.307	376.124	2.27898	0.438793	0.000319052	0.0012852	0.0023	4	0	365	1.09589	40800
8406	SRPX	104.595	402.209	0.260236	3.84267	3.50309e-09	6.76008e-08	0.0353	1	1	365	0.273973	57
117178	SSX2IP	766.319	397.886	1.92574	0.51928	0.00435811	0.0122699	0.0012	2	0	365	0.547945	41
6939	TCF15	24.1227	3.72496	6.33279	0.157908	0.000482466	0.00184869	0.002	1	3	365	0.273973	43
7037	TFRC	2718.37	1247.88	2.1783	0.459073	1.43637e-07	1.61875e-06	0.0138	2	2	365	0.547945	635
7082	TJP1	1726.29	1498.51	1.15199	0.868063	0.103033	0.17	0.0007	7	1	365	1.91781	2524
7414	VCL	1255.03	1329.28	0.944147	1.05916	0.570635	0.644305	0.015	4	2	365	1.09589	1293
10163	WASF2	1753.41	1016.2	1.72538	0.579581	1.59657e-07	1.77195e-06	2.5e-05	3	0	365	0.821918	137
