# Supplementary material for: Expression, Prognostic Value, and Functional Mechanism of Polarity-Related Genes in Hepatocellular Carcinoma
Source: Int J Mol Sci. 2022 Oct 24;23(21):12784. doi: 10.3390/ijms232112784 (PMC9655479; doi:10.3390/ijms232112784)
Supplement: Supplementary file 1 [file ijms-23-12784-s001.zip › Supplementary Table_S2_Pancancer alteration of cancer pathways.xlsx]

## Sheet: SheetName
cancertype	symbol	pathway	fdr	class	diff	entrez
ACC	ABCB1	Apoptosis	0.930731	None	0.126853921	5243
ACC	ABCB1	CellCycle	0.930731	None	0.254466657	5243
ACC	ABCB1	DNADamage	0.930731	None	-0.287992869	5243
ACC	ABCB1	EMT	0.930731	None	0.100374288	5243
ACC	ABCB1	Hormone AR	0.930731	None	0.090728006	5243
ACC	ABCB1	Hormone ER	0.456746	None	-0.552632064	5243
ACC	ABCB1	PI3KAKT	0.984642	None	-0.013309878	5243
ACC	ABCB1	RASMAPK	0.930731	None	-0.177035696	5243
ACC	ABCB1	RTK	0.930731	None	0.183400709	5243
ACC	ABCB1	TSCmTOR	0.930731	None	0.342084768	5243
ACC	ABCB4	Apoptosis	0.032465	Activation	1.255269787	5244
ACC	ABCB4	CellCycle	0.329843	None	0.683381008	5244
ACC	ABCB4	DNADamage	0.686376	None	0.373923473	5244
ACC	ABCB4	EMT	0.0993962	None	1.025381185	5244
ACC	ABCB4	Hormone AR	0.992495	None	0.02139265	5244
ACC	ABCB4	Hormone ER	2.0989e-05	Inhibition	-1.171804213	5244
ACC	ABCB4	PI3KAKT	0.756405	None	0.357401423	5244
ACC	ABCB4	RASMAPK	0.0993962	None	-0.747091456	5244
ACC	ABCB4	RTK	0.686376	None	-0.323968424	5244
ACC	ABCB4	TSCmTOR	0.992495	None	0.00329079	5244
ACC	ABCC6	Apoptosis	0.666792	None	-0.772122494	368
ACC	ABCC6	CellCycle	0.935429	None	-0.300233135	368
ACC	ABCC6	DNADamage	0.935429	None	0.056550958	368
ACC	ABCC6	EMT	0.666792	None	-0.611694103	368
ACC	ABCC6	Hormone AR	0.935429	None	0.229531737	368
ACC	ABCC6	Hormone ER	0.935429	None	-0.022472346	368
ACC	ABCC6	PI3KAKT	0.856581	None	0.653223258	368
ACC	ABCC6	RASMAPK	0.935429	None	0.120481244	368
ACC	ABCC6	RTK	0.935429	None	0.048980757	368
ACC	ABCC6	TSCmTOR	0.666792	None	0.44712901	368
ACC	ABCG5	Apoptosis	0.420765	None	0.728866551	64240
ACC	ABCG5	CellCycle	0.411923	None	0.849286499	64240
ACC	ABCG5	DNADamage	0.475023	None	-0.577857227	64240
ACC	ABCG5	EMT	0.883494	None	0.067062289	64240
ACC	ABCG5	Hormone AR	0.712146	None	-0.203154203	64240
ACC	ABCG5	Hormone ER	0.490214	None	-0.26513893	64240
ACC	ABCG5	PI3KAKT	0.411923	None	1.246213663	64240
ACC	ABCG5	RASMAPK	0.475023	None	-0.365848876	64240
ACC	ABCG5	RTK	0.630011	None	0.293206571	64240
ACC	ABCG5	TSCmTOR	0.475023	None	0.406879031	64240
ACC	ATP1A1	Apoptosis	0.00704499	Inhibition	-1.583566589	476
ACC	ATP1A1	CellCycle	0.0610279	None	-1.205765113	476
ACC	ATP1A1	DNADamage	0.0709169	None	-1.174619706	476
ACC	ATP1A1	EMT	0.0610279	None	-1.113759715	476
ACC	ATP1A1	Hormone AR	0.886897	None	-0.062668635	476
ACC	ATP1A1	Hormone ER	0.132395	None	0.501552723	476
ACC	ATP1A1	PI3KAKT	0.505601	None	0.518923909	476
ACC	ATP1A1	RASMAPK	0.137248	None	0.667293567	476
ACC	ATP1A1	RTK	0.224123	None	0.576547796	476
ACC	ATP1A1	TSCmTOR	0.505601	None	0.264147587	476
ACC	AXIN1	Apoptosis	0.920106	None	0.048775942	8312
ACC	AXIN1	CellCycle	0.506314	None	0.963811509	8312
ACC	AXIN1	DNADamage	0.920106	None	-0.108349263	8312
ACC	AXIN1	EMT	0.537836	None	0.468766882	8312
ACC	AXIN1	Hormone AR	0.604253	None	-0.347574879	8312
ACC	AXIN1	Hormone ER	0.537836	None	-0.386058622	8312
ACC	AXIN1	PI3KAKT	0.537836	None	0.689416154	8312
ACC	AXIN1	RASMAPK	0.920106	None	-0.062978897	8312
ACC	AXIN1	RTK	0.537836	None	-0.49107163	8312
ACC	AXIN1	TSCmTOR	0.537836	None	0.474185866	8312
ACC	B4GALT1	Apoptosis	0.89142	None	0.108635621	2683
ACC	B4GALT1	CellCycle	0.81868	None	0.43378379	2683
ACC	B4GALT1	DNADamage	0.89142	None	0.23472594	2683
ACC	B4GALT1	EMT	0.89142	None	0.139525678	2683
ACC	B4GALT1	Hormone AR	0.81868	None	-0.464585667	2683
ACC	B4GALT1	Hormone ER	0.89142	None	-0.036947621	2683
ACC	B4GALT1	PI3KAKT	0.890037	None	0.429636784	2683
ACC	B4GALT1	RASMAPK	0.81868	None	0.425749469	2683
ACC	B4GALT1	RTK	0.135194	None	1.001357109	2683
ACC	B4GALT1	TSCmTOR	0.81868	None	0.297787732	2683
ACC	BAAT	Apoptosis	0.0330933	Activation	1.204852563	570
ACC	BAAT	CellCycle	0.0146744	Activation	1.458810387	570
ACC	BAAT	DNADamage	0.682139	None	-0.282350519	570
ACC	BAAT	EMT	0.323723	None	0.705560061	570
ACC	BAAT	Hormone AR	0.943898	None	0.030740281	570
ACC	BAAT	Hormone ER	0.000275847	Inhibition	-1.045693971	570
ACC	BAAT	PI3KAKT	0.650349	None	0.454293169	570
ACC	BAAT	RASMAPK	0.401528	None	-0.488645251	570
ACC	BAAT	RTK	0.650349	None	-0.3050017	570
ACC	BAAT	TSCmTOR	0.650349	None	0.284555742	570
ACC	BRCA1	Apoptosis	0.766017	None	0.354699548	672
ACC	BRCA1	CellCycle	0.248279	None	0.936893705	672
ACC	BRCA1	DNADamage	0.849153	None	0.259825818	672
ACC	BRCA1	EMT	0.0884599	None	1.215227772	672
ACC	BRCA1	Hormone AR	0.913557	None	0.047589848	672
ACC	BRCA1	Hormone ER	0.622734	None	-0.361759518	672
ACC	BRCA1	PI3KAKT	0.849153	None	-0.24236242	672
ACC	BRCA1	RASMAPK	0.849153	None	-0.109486903	672
ACC	BRCA1	RTK	0.766017	None	-0.318544096	672
ACC	BRCA1	TSCmTOR	0.766017	None	-0.325356852	672
ACC	BSG	Apoptosis	0.159325	None	-0.882318341	682
ACC	BSG	CellCycle	0.71874	None	-0.227899675	682
ACC	BSG	DNADamage	0.159325	None	-1.020675767	682
ACC	BSG	EMT	0.288269	None	-0.644319782	682
ACC	BSG	Hormone AR	0.288269	None	-0.595673018	682
ACC	BSG	Hormone ER	0.71874	None	0.127424666	682
ACC	BSG	PI3KAKT	0.159325	None	1.58122867	682
ACC	BSG	RASMAPK	0.71874	None	0.210733419	682
ACC	BSG	RTK	0.890689	None	0.057302939	682
ACC	BSG	TSCmTOR	0.159325	None	0.657516037	682
ACC	CD160	Apoptosis	0.681176	None	0.40947887	11126
ACC	CD160	CellCycle	0.681176	None	0.751278218	11126
ACC	CD160	DNADamage	0.0963103	None	1.375582907	11126
ACC	CD160	EMT	0.681176	None	0.331487239	11126
ACC	CD160	Hormone AR	0.681176	None	0.275373718	11126
ACC	CD160	Hormone ER	0.681176	None	0.146587959	11126
ACC	CD160	PI3KAKT	0.681176	None	-0.387193316	11126
ACC	CD160	RASMAPK	0.681176	None	0.202260519	11126
ACC	CD160	RTK	0.681176	None	0.270053969	11126
ACC	CD160	TSCmTOR	0.998806	None	-0.000526528	11126
ACC	CDH1	Apoptosis	0.968119	None	0.045112249	999
ACC	CDH1	CellCycle	0.968119	None	0.103538694	999
ACC	CDH1	DNADamage	0.968119	None	0.165467596	999
ACC	CDH1	EMT	0.968119	None	-0.025035948	999
ACC	CDH1	Hormone AR	0.968119	None	0.017740763	999
ACC	CDH1	Hormone ER	0.968119	None	0.35242844	999
ACC	CDH1	PI3KAKT	0.968119	None	-0.704771157	999
ACC	CDH1	RASMAPK	0.968119	None	0.107606289	999
ACC	CDH1	RTK	0.968119	None	0.544094095	999
ACC	CDH1	TSCmTOR	0.968119	None	-0.119285832	999
ACC	CREBBP	Apoptosis	0.296821	None	-1.069700828	1387
ACC	CREBBP	CellCycle	0.778424	None	-0.692716833	1387
ACC	CREBBP	DNADamage	0.778424	None	-0.596377187	1387
ACC	CREBBP	EMT	0.788654	None	-0.307561739	1387
ACC	CREBBP	Hormone AR	0.826975	None	-0.191754169	1387
ACC	CREBBP	Hormone ER	0.788654	None	0.230934643	1387
ACC	CREBBP	PI3KAKT	0.916409	None	-0.072320792	1387
ACC	CREBBP	RASMAPK	0.778424	None	0.415196417	1387
ACC	CREBBP	RTK	0.844691	None	-0.126520172	1387
ACC	CREBBP	TSCmTOR	0.788654	None	-0.199903596	1387
ACC	CROCC	Apoptosis	0.0905959	None	1.220638389	9696
ACC	CROCC	CellCycle	0.794695	None	0.293996036	9696
ACC	CROCC	DNADamage	0.840053	None	-0.222949665	9696
ACC	CROCC	EMT	0.695088	None	0.545496842	9696
ACC	CROCC	Hormone AR	0.86497	None	-0.076512003	9696
ACC	CROCC	Hormone ER	0.794695	None	-0.202909049	9696
ACC	CROCC	PI3KAKT	0.695088	None	0.677785853	9696
ACC	CROCC	RASMAPK	0.695088	None	0.368029861	9696
ACC	CROCC	RTK	0.840053	None	-0.129180895	9696
ACC	CROCC	TSCmTOR	0.440595	None	0.595800368	9696
ACC	CTNNA1	Apoptosis	0.323406	None	-0.961348096	1495
ACC	CTNNA1	CellCycle	0.573501	None	-0.421136746	1495
ACC	CTNNA1	DNADamage	0.323406	None	-0.988585189	1495
ACC	CTNNA1	EMT	0.573501	None	-0.534627922	1495
ACC	CTNNA1	Hormone AR	0.323406	None	-0.791380688	1495
ACC	CTNNA1	Hormone ER	0.682182	None	0.151637782	1495
ACC	CTNNA1	PI3KAKT	0.573501	None	-0.593345934	1495
ACC	CTNNA1	RASMAPK	0.756243	None	0.123751761	1495
ACC	CTNNA1	RTK	0.682182	None	-0.225701373	1495
ACC	CTNNA1	TSCmTOR	0.573501	None	-0.312696881	1495
ACC	CTNNA2	Apoptosis	0.80061	None	0.260224004	1496
ACC	CTNNA2	CellCycle	0.80061	None	-0.182161417	1496
ACC	CTNNA2	DNADamage	0.978978	None	0.015149039	1496
ACC	CTNNA2	EMT	0.80061	None	-0.218874789	1496
ACC	CTNNA2	Hormone AR	0.80061	None	0.495018925	1496
ACC	CTNNA2	Hormone ER	0.80061	None	-0.134622964	1496
ACC	CTNNA2	PI3KAKT	0.785018	None	-1.226470248	1496
ACC	CTNNA2	RASMAPK	0.80061	None	-0.334766816	1496
ACC	CTNNA2	RTK	0.793841	None	-0.564137863	1496
ACC	CTNNA2	TSCmTOR	0.80061	None	-0.248425745	1496
ACC	CTNNA3	Apoptosis	0.664063	None	-0.416479537	29119
ACC	CTNNA3	CellCycle	0.664063	None	0.45897441	29119
ACC	CTNNA3	DNADamage	0.664063	None	0.265304865	29119
ACC	CTNNA3	EMT	0.664063	None	-0.342165237	29119
ACC	CTNNA3	Hormone AR	0.549009	None	0.813657542	29119
ACC	CTNNA3	Hormone ER	0.664063	None	0.134955275	29119
ACC	CTNNA3	PI3KAKT	0.664063	None	-0.541661946	29119
ACC	CTNNA3	RASMAPK	0.664063	None	-0.169190316	29119
ACC	CTNNA3	RTK	0.664063	None	-0.373872778	29119
ACC	CTNNA3	TSCmTOR	0.664063	None	-0.429586437	29119
ACC	EGFR	Apoptosis	0.728768	None	-0.704562261	1956
ACC	EGFR	CellCycle	0.945716	None	0.192578835	1956
ACC	EGFR	DNADamage	0.945716	None	-0.147949603	1956
ACC	EGFR	EMT	0.775804	None	-0.570468457	1956
ACC	EGFR	Hormone AR	0.728768	None	-0.685250206	1956
ACC	EGFR	Hormone ER	0.945716	None	0.233353605	1956
ACC	EGFR	PI3KAKT	0.945716	None	-0.047506985	1956
ACC	EGFR	RASMAPK	0.945716	None	0.05081434	1956
ACC	EGFR	RTK	0.945716	None	0.308261398	1956
ACC	EGFR	TSCmTOR	0.945716	None	0.189368253	1956
ACC	FARP2	Apoptosis	0.995009	None	0.300261961	9855
ACC	FARP2	CellCycle	0.995009	None	0.27477511	9855
ACC	FARP2	DNADamage	0.995009	None	0.094502892	9855
ACC	FARP2	EMT	0.995009	None	-0.002996959	9855
ACC	FARP2	Hormone AR	0.995009	None	0.200883853	9855
ACC	FARP2	Hormone ER	0.995009	None	-0.04811276	9855
ACC	FARP2	PI3KAKT	0.995009	None	0.133250265	9855
ACC	FARP2	RASMAPK	0.995009	None	0.302904904	9855
ACC	FARP2	RTK	0.962319	None	0.714313608	9855
ACC	FARP2	TSCmTOR	0.995009	None	-0.021131142	9855
ACC	FAT1	Apoptosis	0.166508	None	0.823174164	2195
ACC	FAT1	CellCycle	0.520401	None	0.408470397	2195
ACC	FAT1	DNADamage	0.896375	None	0.081328005	2195
ACC	FAT1	EMT	0.104437	None	0.965279076	2195
ACC	FAT1	Hormone AR	0.520401	None	0.359920107	2195
ACC	FAT1	Hormone ER	0.0284599	Inhibition	-0.78147062	2195
ACC	FAT1	PI3KAKT	0.104437	None	1.45574643	2195
ACC	FAT1	RASMAPK	0.896375	None	0.049218889	2195
ACC	FAT1	RTK	0.520401	None	0.372813023	2195
ACC	FAT1	TSCmTOR	0.104437	None	0.707992255	2195
ACC	FER	Apoptosis	0.46432	None	-0.719439036	2241
ACC	FER	CellCycle	0.681843	None	-0.409556283	2241
ACC	FER	DNADamage	0.0598707	None	-1.572308655	2241
ACC	FER	EMT	0.681843	None	0.29800292	2241
ACC	FER	Hormone AR	0.46432	None	-0.702284391	2241
ACC	FER	Hormone ER	0.918663	None	-0.064525228	2241
ACC	FER	PI3KAKT	0.681843	None	-0.442083463	2241
ACC	FER	RASMAPK	0.93573	None	0.032156801	2241
ACC	FER	RTK	0.636859	None	-0.502559227	2241
ACC	FER	TSCmTOR	0.636859	None	-0.354858781	2241
ACC	FOXF1	Apoptosis	0.634389	None	-0.615888335	2294
ACC	FOXF1	CellCycle	0.872894	None	0.186134083	2294
ACC	FOXF1	DNADamage	0.872894	None	0.301477603	2294
ACC	FOXF1	EMT	0.082764	None	-1.29452766	2294
ACC	FOXF1	Hormone AR	0.723146	None	0.449295896	2294
ACC	FOXF1	Hormone ER	0.634389	None	0.426555467	2294
ACC	FOXF1	PI3KAKT	0.872894	None	-0.299753875	2294
ACC	FOXF1	RASMAPK	0.872894	None	-0.231797729	2294
ACC	FOXF1	RTK	0.872894	None	-0.107051445	2294
ACC	FOXF1	TSCmTOR	0.872894	None	-0.055899763	2294
ACC	FYN	Apoptosis	0.733971	None	0.217906886	2534
ACC	FYN	CellCycle	0.585152	None	0.413557409	2534
ACC	FYN	DNADamage	0.202705	None	0.937595058	2534
ACC	FYN	EMT	0.624197	None	-0.342733772	2534
ACC	FYN	Hormone AR	0.144917	None	0.987912608	2534
ACC	FYN	Hormone ER	0.144917	None	0.614743662	2534
ACC	FYN	PI3KAKT	0.200122	None	-1.276428854	2534
ACC	FYN	RASMAPK	0.585152	None	0.310917851	2534
ACC	FYN	RTK	0.585152	None	0.448442462	2534
ACC	FYN	TSCmTOR	0.735169	None	-0.118350821	2534
ACC	G6PD	Apoptosis	0.105299	None	-1.217287103	2539
ACC	G6PD	CellCycle	0.272448	None	-0.886401499	2539
ACC	G6PD	DNADamage	0.272448	None	-1.035837877	2539
ACC	G6PD	EMT	0.481688	None	-0.420423764	2539
ACC	G6PD	Hormone AR	0.427042	None	-0.514056693	2539
ACC	G6PD	Hormone ER	0.502733	None	0.2078369	2539
ACC	G6PD	PI3KAKT	0.502733	None	0.471733268	2539
ACC	G6PD	RASMAPK	0.427042	None	0.493084066	2539
ACC	G6PD	RTK	0.427042	None	-0.451822283	2539
ACC	G6PD	TSCmTOR	0.427042	None	0.393651179	2539
ACC	GAS1	Apoptosis	0.738677	None	-0.57936695	2619
ACC	GAS1	CellCycle	0.738677	None	-0.317769459	2619
ACC	GAS1	DNADamage	0.738677	None	-0.382079883	2619
ACC	GAS1	EMT	0.912798	None	0.051880664	2619
ACC	GAS1	Hormone AR	0.745732	None	-0.234414224	2619
ACC	GAS1	Hormone ER	0.811328	None	-0.095987554	2619
ACC	GAS1	PI3KAKT	0.738677	None	1.000916584	2619
ACC	GAS1	RASMAPK	0.738677	None	0.252718647	2619
ACC	GAS1	RTK	0.738677	None	0.386014856	2619
ACC	GAS1	TSCmTOR	0.738677	None	0.465896277	2619
ACC	GATA3	Apoptosis	0.0111397	Activation	1.579172106	2625
ACC	GATA3	CellCycle	0.300312	None	0.685222431	2625
ACC	GATA3	DNADamage	0.379384	None	0.624710768	2625
ACC	GATA3	EMT	0.0410816	Activation	1.293280584	2625
ACC	GATA3	Hormone AR	0.132579	None	0.906315759	2625
ACC	GATA3	Hormone ER	0.132579	None	-0.532492435	2625
ACC	GATA3	PI3KAKT	0.57591	None	-0.469552576	2625
ACC	GATA3	RASMAPK	0.300312	None	-0.571375772	2625
ACC	GATA3	RTK	0.57591	None	-0.231090542	2625
ACC	GATA3	TSCmTOR	0.326508	None	-0.408284199	2625
ACC	IGF1R	Apoptosis	0.84744	None	-0.432521215	3480
ACC	IGF1R	CellCycle	0.84744	None	-0.357964705	3480
ACC	IGF1R	DNADamage	0.947009	None	-0.05774313	3480
ACC	IGF1R	EMT	0.84744	None	-0.227048666	3480
ACC	IGF1R	Hormone AR	0.947009	None	0.028839595	3480
ACC	IGF1R	Hormone ER	0.84744	None	0.286111835	3480
ACC	IGF1R	PI3KAKT	0.84744	None	0.450688229	3480
ACC	IGF1R	RASMAPK	0.84744	None	0.155874756	3480
ACC	IGF1R	RTK	0.84744	None	0.699851281	3480
ACC	IGF1R	TSCmTOR	0.84744	None	-0.159121749	3480
ACC	IL2RB	Apoptosis	0.450297	None	-0.538070507	3560
ACC	IL2RB	CellCycle	0.611787	None	-0.292863275	3560
ACC	IL2RB	DNADamage	0.450297	None	0.617717342	3560
ACC	IL2RB	EMT	0.476438	None	-0.437226971	3560
ACC	IL2RB	Hormone AR	0.476438	None	0.408658408	3560
ACC	IL2RB	Hormone ER	0.352063	None	0.529349867	3560
ACC	IL2RB	PI3KAKT	0.352063	None	-1.20248173	3560
ACC	IL2RB	RASMAPK	0.352063	None	0.606146579	3560
ACC	IL2RB	RTK	0.450297	None	0.520234016	3560
ACC	IL2RB	TSCmTOR	0.850723	None	-0.066542867	3560
ACC	LDLR	Apoptosis	0.448488	None	0.589641834	3949
ACC	LDLR	CellCycle	0.0654444	None	1.079361783	3949
ACC	LDLR	DNADamage	0.74093	None	0.27951393	3949
ACC	LDLR	EMT	0.74093	None	0.290596604	3949
ACC	LDLR	Hormone AR	0.908841	None	-0.10127814	3949
ACC	LDLR	Hormone ER	0.0415594	Inhibition	-0.733315718	3949
ACC	LDLR	PI3KAKT	0.939132	None	0.052325426	3949
ACC	LDLR	RASMAPK	0.0415594	Inhibition	-0.957116368	3949
ACC	LDLR	RTK	0.448488	None	-0.511831565	3949
ACC	LDLR	TSCmTOR	0.448488	None	-0.384675143	3949
ACC	LIN7C	Apoptosis	0.949508	None	0.1688626	55327
ACC	LIN7C	CellCycle	0.949508	None	0.563592301	55327
ACC	LIN7C	DNADamage	0.949508	None	0.039101948	55327
ACC	LIN7C	EMT	0.949508	None	0.320503435	55327
ACC	LIN7C	Hormone AR	0.949508	None	-0.027844726	55327
ACC	LIN7C	Hormone ER	0.949508	None	-0.039325876	55327
ACC	LIN7C	PI3KAKT	0.949508	None	0.721595005	55327
ACC	LIN7C	RASMAPK	0.949508	None	-0.265992797	55327
ACC	LIN7C	RTK	0.949508	None	0.302256416	55327
ACC	LIN7C	TSCmTOR	0.949508	None	-0.053232576	55327
ACC	LMO7	Apoptosis	0.715121	None	0.440677639	4008
ACC	LMO7	CellCycle	0.715121	None	0.657824247	4008
ACC	LMO7	DNADamage	0.871163	None	-0.263477883	4008
ACC	LMO7	EMT	0.715121	None	0.843169465	4008
ACC	LMO7	Hormone AR	0.871163	None	0.278787325	4008
ACC	LMO7	Hormone ER	0.715121	None	-0.262322913	4008
ACC	LMO7	PI3KAKT	0.893025	None	-0.102253783	4008
ACC	LMO7	RASMAPK	0.893025	None	0.050049061	4008
ACC	LMO7	RTK	0.871163	None	0.16511302	4008
ACC	LMO7	TSCmTOR	0.715121	None	-0.411633492	4008
ACC	MAPK3	Apoptosis	0.850143	None	-0.254265923	5595
ACC	MAPK3	CellCycle	0.819329	None	-0.418964372	5595
ACC	MAPK3	DNADamage	0.740117	None	-0.574309481	5595
ACC	MAPK3	EMT	0.889941	None	-0.064485643	5595
ACC	MAPK3	Hormone AR	0.889941	None	-0.103926014	5595
ACC	MAPK3	Hormone ER	0.850143	None	0.176886362	5595
ACC	MAPK3	PI3KAKT	0.65196	None	0.875787555	5595
ACC	MAPK3	RASMAPK	0.0953665	None	0.928610351	5595
ACC	MAPK3	RTK	0.889941	None	0.119037452	5595
ACC	MAPK3	TSCmTOR	0.321159	None	0.618653714	5595
ACC	MDGA1	Apoptosis	0.626017	None	-0.308198139	266727
ACC	MDGA1	CellCycle	0.626017	None	-0.284828506	266727
ACC	MDGA1	DNADamage	0.0932431	None	-1.19537188	266727
ACC	MDGA1	EMT	0.931567	None	0.04073914	266727
ACC	MDGA1	Hormone AR	0.0425149	Inhibition	-1.184271586	266727
ACC	MDGA1	Hormone ER	0.55844	None	-0.330510079	266727
ACC	MDGA1	PI3KAKT	0.626017	None	0.463967894	266727
ACC	MDGA1	RASMAPK	0.624448	None	0.328800322	266727
ACC	MDGA1	RTK	0.55844	None	-0.511360935	266727
ACC	MDGA1	TSCmTOR	0.624448	None	0.326546489	266727
ACC	NCOA6	Apoptosis	0.186213	None	-1.086593473	23054
ACC	NCOA6	CellCycle	0.564944	None	-0.724509809	23054
ACC	NCOA6	DNADamage	0.700221	None	-0.293453029	23054
ACC	NCOA6	EMT	0.564944	None	-0.599182807	23054
ACC	NCOA6	Hormone AR	0.794293	None	-0.157686104	23054
ACC	NCOA6	Hormone ER	0.564944	None	0.385481446	23054
ACC	NCOA6	PI3KAKT	0.684473	None	-0.52906998	23054
ACC	NCOA6	RASMAPK	0.991367	None	-0.004175801	23054
ACC	NCOA6	RTK	0.684473	None	-0.357975705	23054
ACC	NCOA6	TSCmTOR	0.684473	None	-0.248262804	23054
ACC	PARD3	Apoptosis	0.0063797	Activation	1.469298345	56288
ACC	PARD3	CellCycle	0.271544	None	0.696381209	56288
ACC	PARD3	DNADamage	0.271544	None	0.818072555	56288
ACC	PARD3	EMT	0.00784791	Activation	1.407257846	56288
ACC	PARD3	Hormone AR	0.682882	None	0.299543626	56288
ACC	PARD3	Hormone ER	0.00200317	Inhibition	-0.973076531	56288
ACC	PARD3	PI3KAKT	0.926331	None	-0.063393693	56288
ACC	PARD3	RASMAPK	0.486024	None	-0.376463297	56288
ACC	PARD3	RTK	0.926331	None	-0.080892374	56288
ACC	PARD3	TSCmTOR	0.850477	None	-0.1446596	56288
ACC	PCSK9	Apoptosis	0.355416	None	-0.7556614	255738
ACC	PCSK9	CellCycle	0.755469	None	0.205861733	255738
ACC	PCSK9	DNADamage	0.718243	None	-0.399870658	255738
ACC	PCSK9	EMT	0.355416	None	-0.762950668	255738
ACC	PCSK9	Hormone AR	0.355416	None	-0.766973139	255738
ACC	PCSK9	Hormone ER	0.895497	None	-0.036622469	255738
ACC	PCSK9	PI3KAKT	0.556752	None	0.744647301	255738
ACC	PCSK9	RASMAPK	0.718243	None	-0.20568169	255738
ACC	PCSK9	RTK	0.535131	None	0.528132098	255738
ACC	PCSK9	TSCmTOR	0.718243	None	0.200025614	255738
ACC	PDZD11	Apoptosis	0.886254	None	-0.399109398	51248
ACC	PDZD11	CellCycle	0.886254	None	-0.261118734	51248
ACC	PDZD11	DNADamage	0.342547	None	-0.927579276	51248
ACC	PDZD11	EMT	0.886254	None	-0.082217152	51248
ACC	PDZD11	Hormone AR	0.0397346	Inhibition	-1.173682935	51248
ACC	PDZD11	Hormone ER	0.886254	None	0.148860436	51248
ACC	PDZD11	PI3KAKT	0.886254	None	0.140941851	51248
ACC	PDZD11	RASMAPK	0.886254	None	0.052234296	51248
ACC	PDZD11	RTK	0.516306	None	-0.580850331	51248
ACC	PDZD11	TSCmTOR	0.886254	None	0.097091684	51248
ACC	PLAUR	Apoptosis	0.985058	None	-0.066361323	5329
ACC	PLAUR	CellCycle	0.985058	None	-0.011023505	5329
ACC	PLAUR	DNADamage	0.816241	None	0.438085324	5329
ACC	PLAUR	EMT	0.985058	None	0.134776082	5329
ACC	PLAUR	Hormone AR	0.985058	None	-0.008201729	5329
ACC	PLAUR	Hormone ER	0.790789	None	0.390553101	5329
ACC	PLAUR	PI3KAKT	0.985058	None	-0.204021239	5329
ACC	PLAUR	RASMAPK	0.790789	None	0.37077847	5329
ACC	PLAUR	RTK	0.790789	None	0.426693673	5329
ACC	PLAUR	TSCmTOR	0.790789	None	-0.365967461	5329
ACC	POU2F1	Apoptosis	0.727451	None	0.515434332	5451
ACC	POU2F1	CellCycle	0.884666	None	-0.085664715	5451
ACC	POU2F1	DNADamage	0.727451	None	0.533216447	5451
ACC	POU2F1	EMT	0.727451	None	0.2732789	5451
ACC	POU2F1	Hormone AR	0.727451	None	0.277980609	5451
ACC	POU2F1	Hormone ER	0.727451	None	0.350118389	5451
ACC	POU2F1	PI3KAKT	0.727451	None	-0.552592355	5451
ACC	POU2F1	RASMAPK	0.884666	None	0.054911931	5451
ACC	POU2F1	RTK	0.727451	None	-0.30799226	5451
ACC	POU2F1	TSCmTOR	0.727451	None	-0.44298873	5451
ACC	PTK7	Apoptosis	0.238524	None	0.777564579	5754
ACC	PTK7	CellCycle	0.54025	None	0.355779032	5754
ACC	PTK7	DNADamage	0.186786	None	0.978459233	5754
ACC	PTK7	EMT	0.110949	None	1.062506698	5754
ACC	PTK7	Hormone AR	0.110949	None	1.046876874	5754
ACC	PTK7	Hormone ER	0.54025	None	-0.220482456	5754
ACC	PTK7	PI3KAKT	0.54025	None	-0.525258196	5754
ACC	PTK7	RASMAPK	0.816202	None	0.085447754	5754
ACC	PTK7	RTK	0.54025	None	-0.291596929	5754
ACC	PTK7	TSCmTOR	0.54025	None	-0.274497404	5754
ACC	PTPRB	Apoptosis	0.304515	None	-0.763754704	5787
ACC	PTPRB	CellCycle	0.432547	None	-0.548406745	5787
ACC	PTPRB	DNADamage	0.594527	None	0.344033591	5787
ACC	PTPRB	EMT	0.304515	None	-0.766419783	5787
ACC	PTPRB	Hormone AR	0.594527	None	0.31604172	5787
ACC	PTPRB	Hormone ER	0.126895	None	0.623853072	5787
ACC	PTPRB	PI3KAKT	0.567508	None	-0.584424173	5787
ACC	PTPRB	RASMAPK	0.126895	None	0.94545772	5787
ACC	PTPRB	RTK	0.304515	None	0.625075719	5787
ACC	PTPRB	TSCmTOR	0.703166	None	0.134419545	5787
ACC	RAP2A	Apoptosis	0.927704	None	-0.284606045	5911
ACC	RAP2A	CellCycle	0.927704	None	-0.273236336	5911
ACC	RAP2A	DNADamage	0.705162	None	-0.764879576	5911
ACC	RAP2A	EMT	0.927704	None	0.220762491	5911
ACC	RAP2A	Hormone AR	0.705162	None	-0.478861301	5911
ACC	RAP2A	Hormone ER	0.94612	None	-0.018538339	5911
ACC	RAP2A	PI3KAKT	0.705162	None	-0.733287559	5911
ACC	RAP2A	RASMAPK	0.705162	None	0.51387317	5911
ACC	RAP2A	RTK	0.94612	None	0.129420134	5911
ACC	RAP2A	TSCmTOR	0.94612	None	0.023822344	5911
ACC	RTN4RL1	Apoptosis	0.941551	None	-0.219456705	146760
ACC	RTN4RL1	CellCycle	0.213621	None	-0.873781143	146760
ACC	RTN4RL1	DNADamage	0.941551	None	0.114462749	146760
ACC	RTN4RL1	EMT	0.941551	None	0.073255609	146760
ACC	RTN4RL1	Hormone AR	0.941551	None	-0.032142852	146760
ACC	RTN4RL1	Hormone ER	0.58733	None	0.302216968	146760
ACC	RTN4RL1	PI3KAKT	0.761346	None	0.511123674	146760
ACC	RTN4RL1	RASMAPK	0.183703	None	0.777085167	146760
ACC	RTN4RL1	RTK	0.183703	None	0.94300816	146760
ACC	RTN4RL1	TSCmTOR	0.363465	None	0.498662904	146760
ACC	SLC2A4	Apoptosis	0.315001	None	0.903444649	6517
ACC	SLC2A4	CellCycle	0.594577	None	0.272593912	6517
ACC	SLC2A4	DNADamage	0.315001	None	0.739286453	6517
ACC	SLC2A4	EMT	0.457934	None	0.452071661	6517
ACC	SLC2A4	Hormone AR	0.543686	None	0.30503628	6517
ACC	SLC2A4	Hormone ER	0.315001	None	-0.381490162	6517
ACC	SLC2A4	PI3KAKT	0.315001	None	-0.967312525	6517
ACC	SLC2A4	RASMAPK	0.315001	None	-0.63514006	6517
ACC	SLC2A4	RTK	0.315001	None	-0.550957113	6517
ACC	SLC2A4	TSCmTOR	0.457934	None	-0.313762352	6517
ACC	SLC47A1	Apoptosis	0.969557	None	0.018119199	55244
ACC	SLC47A1	CellCycle	0.969557	None	-0.126380175	55244
ACC	SLC47A1	DNADamage	0.969557	None	-0.071875183	55244
ACC	SLC47A1	EMT	0.969557	None	0.149495618	55244
ACC	SLC47A1	Hormone AR	0.969557	None	-0.090566195	55244
ACC	SLC47A1	Hormone ER	0.112057	None	-0.674304327	55244
ACC	SLC47A1	PI3KAKT	0.969557	None	0.462333837	55244
ACC	SLC47A1	RASMAPK	0.969557	None	-0.431716947	55244
ACC	SLC47A1	RTK	0.969557	None	-0.120208835	55244
ACC	SLC47A1	TSCmTOR	0.969557	None	0.180691679	55244
ACC	SLC4A2	Apoptosis	0.976501	None	0.01395939	6522
ACC	SLC4A2	CellCycle	0.908762	None	-0.271118091	6522
ACC	SLC4A2	DNADamage	0.908762	None	0.309900126	6522
ACC	SLC4A2	EMT	0.976501	None	0.034351505	6522
ACC	SLC4A2	Hormone AR	0.488469	None	0.576531725	6522
ACC	SLC4A2	Hormone ER	0.908762	None	0.106952945	6522
ACC	SLC4A2	PI3KAKT	0.908762	None	0.241950932	6522
ACC	SLC4A2	RASMAPK	0.488469	None	0.474439123	6522
ACC	SLC4A2	RTK	0.144703	None	0.997908488	6522
ACC	SLC4A2	TSCmTOR	0.488469	None	0.486937373	6522
ACC	SLCO2A1	Apoptosis	0.266374	None	-0.851704047	6578
ACC	SLCO2A1	CellCycle	0.229918	None	-0.932940429	6578
ACC	SLCO2A1	DNADamage	0.851785	None	-0.16525953	6578
ACC	SLCO2A1	EMT	0.851785	None	-0.267980177	6578
ACC	SLCO2A1	Hormone AR	0.851785	None	0.139007263	6578
ACC	SLCO2A1	Hormone ER	0.610178	None	0.245037512	6578
ACC	SLCO2A1	PI3KAKT	0.906901	None	0.080585638	6578
ACC	SLCO2A1	RASMAPK	0.229918	None	0.788531418	6578
ACC	SLCO2A1	RTK	0.402706	None	0.61034567	6578
ACC	SLCO2A1	TSCmTOR	0.610178	None	0.346016473	6578
ACC	SPAST	Apoptosis	0.570482	None	0.38035424	6683
ACC	SPAST	CellCycle	0.728487	None	0.230775425	6683
ACC	SPAST	DNADamage	0.565712	None	0.490928911	6683
ACC	SPAST	EMT	0.738828	None	0.151334991	6683
ACC	SPAST	Hormone AR	0.53023	None	0.516280954	6683
ACC	SPAST	Hormone ER	0.53023	None	0.297228105	6683
ACC	SPAST	PI3KAKT	0.728487	None	-0.3549256	6683
ACC	SPAST	RASMAPK	0.372963	None	0.711013149	6683
ACC	SPAST	RTK	0.372963	None	0.731785798	6683
ACC	SPAST	TSCmTOR	0.53023	None	0.469885534	6683
ACC	SRC	Apoptosis	0.721575	None	-0.35560298	6714
ACC	SRC	CellCycle	0.698792	None	-0.528947648	6714
ACC	SRC	DNADamage	0.880402	None	0.180055644	6714
ACC	SRC	EMT	0.698792	None	-0.448005555	6714
ACC	SRC	Hormone AR	0.698792	None	0.606363047	6714
ACC	SRC	Hormone ER	0.698792	None	0.262541022	6714
ACC	SRC	PI3KAKT	0.698792	None	-0.68200502	6714
ACC	SRC	RASMAPK	0.721575	None	-0.248762675	6714
ACC	SRC	RTK	0.902011	None	0.052839718	6714
ACC	SRC	TSCmTOR	0.880402	None	-0.090669342	6714
ACC	SRPX	Apoptosis	0.826079	None	-0.157839914	8406
ACC	SRPX	CellCycle	0.830562	None	-0.105994976	8406
ACC	SRPX	DNADamage	0.486643	None	-0.882338088	8406
ACC	SRPX	EMT	0.662656	None	0.513322694	8406
ACC	SRPX	Hormone AR	0.826079	None	0.195253362	8406
ACC	SRPX	Hormone ER	0.44117	None	-0.541603415	8406
ACC	SRPX	PI3KAKT	0.662656	None	0.83416423	8406
ACC	SRPX	RASMAPK	0.826079	None	0.200164023	8406
ACC	SRPX	RTK	0.826079	None	-0.174135897	8406
ACC	SRPX	TSCmTOR	0.662656	None	0.333880637	8406
ACC	SSX2IP	Apoptosis	0.0708775	None	-1.023097157	117178
ACC	SSX2IP	CellCycle	0.128747	None	-0.915114252	117178
ACC	SSX2IP	DNADamage	0.0654698	None	-1.226718915	117178
ACC	SSX2IP	EMT	0.848577	None	0.120764204	117178
ACC	SSX2IP	Hormone AR	0.0161504	Inhibition	-1.237417429	117178
ACC	SSX2IP	Hormone ER	0.71424	None	0.188681579	117178
ACC	SSX2IP	PI3KAKT	0.848577	None	-0.131871794	117178
ACC	SSX2IP	RASMAPK	0.00530034	Activation	1.197995243	117178
ACC	SSX2IP	RTK	0.829166	None	0.182755745	117178
ACC	SSX2IP	TSCmTOR	0.51034	None	0.348164564	117178
ACC	TCF15	Apoptosis	0.676319	None	0.507126444	6939
ACC	TCF15	CellCycle	0.908852	None	0.199390773	6939
ACC	TCF15	DNADamage	0.908852	None	0.167166395	6939
ACC	TCF15	EMT	0.676319	None	0.610209209	6939
ACC	TCF15	Hormone AR	0.657684	None	-0.625118666	6939
ACC	TCF15	Hormone ER	0.684987	None	-0.234679562	6939
ACC	TCF15	PI3KAKT	0.994489	None	-0.005013799	6939
ACC	TCF15	RASMAPK	0.676319	None	0.380164408	6939
ACC	TCF15	RTK	0.994489	None	0.041680589	6939
ACC	TCF15	TSCmTOR	0.657684	None	0.660784924	6939
ACC	TFRC	Apoptosis	0.545229	None	0.458085607	7037
ACC	TFRC	CellCycle	0.545229	None	0.662919094	7037
ACC	TFRC	DNADamage	0.680621	None	0.2680989	7037
ACC	TFRC	EMT	0.545229	None	0.472016719	7037
ACC	TFRC	Hormone AR	0.545229	None	-0.394904035	7037
ACC	TFRC	Hormone ER	0.343801	None	-0.573695576	7037
ACC	TFRC	PI3KAKT	0.545229	None	0.756567758	7037
ACC	TFRC	RASMAPK	0.680621	None	-0.183239779	7037
ACC	TFRC	RTK	0.545229	None	0.35937342	7037
ACC	TFRC	TSCmTOR	0.680621	None	0.151181311	7037
ACC	TJP1	Apoptosis	0.155841	None	1.029854979	7082
ACC	TJP1	CellCycle	0.269962	None	0.643485696	7082
ACC	TJP1	DNADamage	0.155841	None	1.0763419	7082
ACC	TJP1	EMT	0.269962	None	0.618706906	7082
ACC	TJP1	Hormone AR	0.155841	None	0.760581356	7082
ACC	TJP1	Hormone ER	0.410674	None	-0.272726729	7082
ACC	TJP1	PI3KAKT	0.269962	None	-1.032968717	7082
ACC	TJP1	RASMAPK	0.925083	None	0.034122453	7082
ACC	TJP1	RTK	0.155841	None	0.769440778	7082
ACC	TJP1	TSCmTOR	0.925083	None	-0.05197217	7082
ACC	VCL	Apoptosis	0.664637	None	-0.713625296	7414
ACC	VCL	CellCycle	0.857291	None	-0.10012202	7414
ACC	VCL	DNADamage	0.857291	None	-0.369553133	7414
ACC	VCL	EMT	0.857291	None	0.239966404	7414
ACC	VCL	Hormone AR	0.857291	None	-0.16743591	7414
ACC	VCL	Hormone ER	0.857291	None	-0.049875632	7414
ACC	VCL	PI3KAKT	0.857291	None	0.130700842	7414
ACC	VCL	RASMAPK	0.310726	None	0.783557873	7414
ACC	VCL	RTK	0.857291	None	0.12741278	7414
ACC	VCL	TSCmTOR	0.857291	None	0.21618526	7414
ACC	WASF2	Apoptosis	0.62715	None	0.343172519	10163
ACC	WASF2	CellCycle	0.222013	None	0.990375025	10163
ACC	WASF2	DNADamage	0.345458	None	0.709459567	10163
ACC	WASF2	EMT	0.62715	None	0.270141679	10163
ACC	WASF2	Hormone AR	0.345458	None	0.659416834	10163
ACC	WASF2	Hormone ER	0.62715	None	-0.175446684	10163
ACC	WASF2	PI3KAKT	0.345458	None	-0.922385674	10163
ACC	WASF2	RASMAPK	0.806707	None	-0.089716745	10163
ACC	WASF2	RTK	0.62715	None	0.257549625	10163
ACC	WASF2	TSCmTOR	0.222013	None	-0.693201243	10163
BLCA	ABCB1	Apoptosis	0.852033	None	-0.031541938	5243
BLCA	ABCB1	CellCycle	1.4666e-05	Inhibition	-0.794325078	5243
BLCA	ABCB1	DNADamage	0.123244	None	-0.314642794	5243
BLCA	ABCB1	EMT	0.541983	None	0.293328289	5243
BLCA	ABCB1	Hormone AR	0.182424	None	0.330678442	5243
BLCA	ABCB1	Hormone ER	0.00206532	Activation	0.247684751	5243
BLCA	ABCB1	PI3KAKT	0.541983	None	-0.202085046	5243
BLCA	ABCB1	RASMAPK	0.541983	None	0.154045938	5243
BLCA	ABCB1	RTK	0.541983	None	-0.157621353	5243
BLCA	ABCB1	TSCmTOR	0.541983	None	-0.10895015	5243
BLCA	ABCB11	Apoptosis	0.947384	None	0.011123857	8647
BLCA	ABCB11	CellCycle	0.845409	None	-0.111364558	8647
BLCA	ABCB11	DNADamage	0.0227189	Inhibition	-0.459299269	8647
BLCA	ABCB11	EMT	0.131103	None	-0.692154081	8647
BLCA	ABCB11	Hormone AR	0.550792	None	-0.201650035	8647
BLCA	ABCB11	Hormone ER	0.329396	None	-0.106485961	8647
BLCA	ABCB11	PI3KAKT	0.947384	None	0.093357813	8647
BLCA	ABCB11	RASMAPK	0.947384	None	0.014729624	8647
BLCA	ABCB11	RTK	0.0234193	Activation	0.633200512	8647
BLCA	ABCB11	TSCmTOR	0.947384	None	0.014650623	8647
BLCA	ABCB4	Apoptosis	0.785799	None	-0.074923959	5244
BLCA	ABCB4	CellCycle	0.000199815	Inhibition	-0.679282422	5244
BLCA	ABCB4	DNADamage	0.785799	None	-0.056906069	5244
BLCA	ABCB4	EMT	1.0519e-05	Activation	1.616243033	5244
BLCA	ABCB4	Hormone AR	0.785799	None	-0.081449724	5244
BLCA	ABCB4	Hormone ER	0.182025	None	0.119318724	5244
BLCA	ABCB4	PI3KAKT	0.99444	None	-0.001699407	5244
BLCA	ABCB4	RASMAPK	0.182025	None	-0.332306439	5244
BLCA	ABCB4	RTK	0.000544201	Inhibition	-0.842013622	5244
BLCA	ABCB4	TSCmTOR	0.368799	None	-0.191760345	5244
BLCA	ABCC6	Apoptosis	0.092419	None	0.32190165	368
BLCA	ABCC6	CellCycle	0.586779	None	-0.091931742	368
BLCA	ABCC6	DNADamage	0.0361427	Inhibition	-0.372396278	368
BLCA	ABCC6	EMT	0.000113634	Activation	1.455795067	368
BLCA	ABCC6	Hormone AR	0.000200982	Inhibition	-0.750155267	368
BLCA	ABCC6	Hormone ER	0.0361427	Activation	0.166675502	368
BLCA	ABCC6	PI3KAKT	0.0361427	Activation	0.586442743	368
BLCA	ABCC6	RASMAPK	0.181375	None	0.280120175	368
BLCA	ABCC6	RTK	0.169866	None	-0.353759542	368
BLCA	ABCC6	TSCmTOR	0.189122	None	0.215319622	368
BLCA	ABCG5	Apoptosis	0.140902	None	-0.320523564	64240
BLCA	ABCG5	CellCycle	0.184713	None	0.282191918	64240
BLCA	ABCG5	DNADamage	0.00301242	Activation	0.543797142	64240
BLCA	ABCG5	EMT	0.00446	Inhibition	-1.068393745	64240
BLCA	ABCG5	Hormone AR	0.00446	Activation	0.601066824	64240
BLCA	ABCG5	Hormone ER	0.310905	None	-0.087951613	64240
BLCA	ABCG5	PI3KAKT	0.947187	None	0.016283726	64240
BLCA	ABCG5	RASMAPK	0.947187	None	-0.012739668	64240
BLCA	ABCG5	RTK	0.947187	None	0.028115073	64240
BLCA	ABCG5	TSCmTOR	0.310905	None	0.193620227	64240
BLCA	ATP1A1	Apoptosis	0.00229829	Activation	0.567718812	476
BLCA	ATP1A1	CellCycle	0.883179	None	0.024685826	476
BLCA	ATP1A1	DNADamage	0.000430056	Inhibition	-0.588459547	476
BLCA	ATP1A1	EMT	0.0144799	Activation	0.922207423	476
BLCA	ATP1A1	Hormone AR	8.0542e-08	Inhibition	-1.041249502	476
BLCA	ATP1A1	Hormone ER	0.850442	None	-0.02110204	476
BLCA	ATP1A1	PI3KAKT	0.622705	None	0.196428373	476
BLCA	ATP1A1	RASMAPK	0.622705	None	0.131959446	476
BLCA	ATP1A1	RTK	0.622705	None	-0.153664546	476
BLCA	ATP1A1	TSCmTOR	0.215308	None	-0.252909408	476
BLCA	AXIN1	Apoptosis	0.938415	None	-0.013001037	8312
BLCA	AXIN1	CellCycle	0.755365	None	0.105782201	8312
BLCA	AXIN1	DNADamage	0.35738	None	0.285775084	8312
BLCA	AXIN1	EMT	0.755365	None	-0.375676772	8312
BLCA	AXIN1	Hormone AR	0.938415	None	-0.054727786	8312
BLCA	AXIN1	Hormone ER	0.755365	None	-0.047048253	8312
BLCA	AXIN1	PI3KAKT	0.938415	None	-0.038525441	8312
BLCA	AXIN1	RASMAPK	0.35738	None	-0.346525832	8312
BLCA	AXIN1	RTK	0.755365	None	-0.199657169	8312
BLCA	AXIN1	TSCmTOR	0.755365	None	0.140515642	8312
BLCA	B4GALT1	Apoptosis	0.347638	None	0.196759869	2683
BLCA	B4GALT1	CellCycle	0.0309532	Inhibition	-0.434897244	2683
BLCA	B4GALT1	DNADamage	0.000895703	Inhibition	-0.586793604	2683
BLCA	B4GALT1	EMT	0.00858283	Activation	1.045758193	2683
BLCA	B4GALT1	Hormone AR	0.59761	None	-0.113909694	2683
BLCA	B4GALT1	Hormone ER	0.035322	Activation	0.172877177	2683
BLCA	B4GALT1	PI3KAKT	0.943168	None	0.017392512	2683
BLCA	B4GALT1	RASMAPK	0.22951	None	0.2858922	2683
BLCA	B4GALT1	RTK	0.0386043	Inhibition	-0.529145314	2683
BLCA	B4GALT1	TSCmTOR	0.387504	None	-0.159756407	2683
BLCA	BAAT	Apoptosis	0.966297	None	0.030817957	570
BLCA	BAAT	CellCycle	0.0109627	Activation	0.545397471	570
BLCA	BAAT	DNADamage	0.34143	None	0.218541436	570
BLCA	BAAT	EMT	0.34143	None	-0.584451431	570
BLCA	BAAT	Hormone AR	0.34143	None	0.2541983	570
BLCA	BAAT	Hormone ER	0.966297	None	-0.002981425	570
BLCA	BAAT	PI3KAKT	0.966297	None	-0.023081891	570
BLCA	BAAT	RASMAPK	0.790647	None	0.138161505	570
BLCA	BAAT	RTK	0.34143	None	0.334302362	570
BLCA	BAAT	TSCmTOR	0.790647	None	0.093862676	570
BLCA	BRCA1	Apoptosis	0.0134894	Activation	0.501584085	672
BLCA	BRCA1	CellCycle	1.13012e-09	Activation	1.047731289	672
BLCA	BRCA1	DNADamage	0.718612	None	0.068962042	672
BLCA	BRCA1	EMT	0.211414	None	0.578767705	672
BLCA	BRCA1	Hormone AR	0.216967	None	-0.294233435	672
BLCA	BRCA1	Hormone ER	0.308114	None	0.086734474	672
BLCA	BRCA1	PI3KAKT	0.126626	None	-0.501776349	672
BLCA	BRCA1	RASMAPK	0.289511	None	-0.259485562	672
BLCA	BRCA1	RTK	0.824158	None	-0.049996859	672
BLCA	BRCA1	TSCmTOR	0.520989	None	-0.127218543	672
BLCA	BSG	Apoptosis	0.441183	None	-0.187961733	682
BLCA	BSG	CellCycle	0.207522	None	-0.341455585	682
BLCA	BSG	DNADamage	0.434515	None	0.198940649	682
BLCA	BSG	EMT	0.0366544	Inhibition	-0.970523983	682
BLCA	BSG	Hormone AR	0.382561	None	0.291158679	682
BLCA	BSG	Hormone ER	0.434515	None	-0.087165119	682
BLCA	BSG	PI3KAKT	0.695612	None	-0.09541607	682
BLCA	BSG	RASMAPK	0.667947	None	-0.139942659	682
BLCA	BSG	RTK	0.695612	None	-0.130812443	682
BLCA	BSG	TSCmTOR	0.695612	None	0.07095876	682
BLCA	CD160	Apoptosis	0.206132	None	0.381845045	11126
BLCA	CD160	CellCycle	0.54476	None	0.164705854	11126
BLCA	CD160	DNADamage	0.206132	None	0.268341324	11126
BLCA	CD160	EMT	0.912028	None	0.037070786	11126
BLCA	CD160	Hormone AR	0.206132	None	0.349633892	11126
BLCA	CD160	Hormone ER	0.206132	None	0.122474835	11126
BLCA	CD160	PI3KAKT	0.804334	None	0.112728981	11126
BLCA	CD160	RASMAPK	0.851248	None	0.057211999	11126
BLCA	CD160	RTK	0.61855	None	-0.177958847	11126
BLCA	CD160	TSCmTOR	0.34356	None	0.21456762	11126
BLCA	CDH1	Apoptosis	0.000348998	Inhibition	-0.644603983	999
BLCA	CDH1	CellCycle	0.0078085	Inhibition	-0.474018636	999
BLCA	CDH1	DNADamage	0.603648	None	0.091853473	999
BLCA	CDH1	EMT	3.45081e-07	Inhibition	-1.805300614	999
BLCA	CDH1	Hormone AR	1.2646e-05	Activation	0.854418066	999
BLCA	CDH1	Hormone ER	0.0256801	Inhibition	-0.166291035	999
BLCA	CDH1	PI3KAKT	0.0078085	Inhibition	-0.690310958	999
BLCA	CDH1	RASMAPK	0.380867	None	-0.197567065	999
BLCA	CDH1	RTK	0.00682652	Activation	0.682388144	999
BLCA	CDH1	TSCmTOR	0.749642	None	-0.050110773	999
BLCA	CREBBP	Apoptosis	0.116645	None	-0.355609184	1387
BLCA	CREBBP	CellCycle	0.116645	None	-0.41171711	1387
BLCA	CREBBP	DNADamage	0.920307	None	0.096870913	1387
BLCA	CREBBP	EMT	0.920307	None	-0.07293909	1387
BLCA	CREBBP	Hormone AR	0.920307	None	0.088449576	1387
BLCA	CREBBP	Hormone ER	0.920307	None	0.031445722	1387
BLCA	CREBBP	PI3KAKT	0.920307	None	0.159296704	1387
BLCA	CREBBP	RASMAPK	0.934507	None	-0.015840441	1387
BLCA	CREBBP	RTK	0.116645	None	0.478148537	1387
BLCA	CREBBP	TSCmTOR	0.920307	None	0.052623088	1387
BLCA	CROCC	Apoptosis	0.00182442	Inhibition	-0.578817445	9696
BLCA	CROCC	CellCycle	0.313335	None	-0.192915052	9696
BLCA	CROCC	DNADamage	0.0110863	Activation	0.428457377	9696
BLCA	CROCC	EMT	0.00182442	Inhibition	-1.153414761	9696
BLCA	CROCC	Hormone AR	0.00168602	Activation	0.689316656	9696
BLCA	CROCC	Hormone ER	0.0142357	Inhibition	-0.189619764	9696
BLCA	CROCC	PI3KAKT	0.512048	None	0.179969835	9696
BLCA	CROCC	RASMAPK	0.70456	None	0.073105201	9696
BLCA	CROCC	RTK	0.0149385	Activation	0.589772366	9696
BLCA	CROCC	TSCmTOR	0.0602627	None	0.319104929	9696
BLCA	CTNNA1	Apoptosis	0.644731	None	-0.170680766	1495
BLCA	CTNNA1	CellCycle	0.644731	None	-0.155045836	1495
BLCA	CTNNA1	DNADamage	0.644731	None	-0.086214428	1495
BLCA	CTNNA1	EMT	0.150069	None	-0.813890521	1495
BLCA	CTNNA1	Hormone AR	0.644731	None	0.120582208	1495
BLCA	CTNNA1	Hormone ER	0.644731	None	-0.052201862	1495
BLCA	CTNNA1	PI3KAKT	0.925322	None	0.022861546	1495
BLCA	CTNNA1	RASMAPK	0.644731	None	-0.236019126	1495
BLCA	CTNNA1	RTK	0.644731	None	0.13928859	1495
BLCA	CTNNA1	TSCmTOR	0.644731	None	-0.087076522	1495
BLCA	CTNNA3	Apoptosis	0.0923651	None	-0.371229892	29119
BLCA	CTNNA3	CellCycle	0.149605	None	0.315139074	29119
BLCA	CTNNA3	DNADamage	0.00127332	Activation	0.549267014	29119
BLCA	CTNNA3	EMT	0.791607	None	0.126642446	29119
BLCA	CTNNA3	Hormone AR	0.00015478	Activation	0.789793057	29119
BLCA	CTNNA3	Hormone ER	0.791607	None	0.026944222	29119
BLCA	CTNNA3	PI3KAKT	0.791607	None	0.084580561	29119
BLCA	CTNNA3	RASMAPK	0.561115	None	-0.184904292	29119
BLCA	CTNNA3	RTK	0.791607	None	0.059938395	29119
BLCA	CTNNA3	TSCmTOR	0.354076	None	0.212046474	29119
BLCA	EGFR	Apoptosis	0.0250468	Activation	0.431089735	1956
BLCA	EGFR	CellCycle	0.334217	None	0.18621823	1956
BLCA	EGFR	DNADamage	1.569e-05	Inhibition	-0.695619066	1956
BLCA	EGFR	EMT	0.000583452	Activation	1.249603928	1956
BLCA	EGFR	Hormone AR	2.01967e-08	Inhibition	-1.078313807	1956
BLCA	EGFR	Hormone ER	0.227354	None	0.111312465	1956
BLCA	EGFR	PI3KAKT	0.790352	None	0.064763905	1956
BLCA	EGFR	RASMAPK	0.281289	None	0.247516787	1956
BLCA	EGFR	RTK	0.685039	None	-0.113600154	1956
BLCA	EGFR	TSCmTOR	0.281289	None	-0.214343221	1956
BLCA	FARP2	Apoptosis	2.25509e-08	Inhibition	-0.964197673	9855
BLCA	FARP2	CellCycle	0.000480432	Inhibition	-0.610863123	9855
BLCA	FARP2	DNADamage	0.00121412	Activation	0.507416343	9855
BLCA	FARP2	EMT	4.01553e-08	Inhibition	-1.87010576	9855
BLCA	FARP2	Hormone AR	1.47549e-10	Activation	1.207268003	9855
BLCA	FARP2	Hormone ER	0.27252	None	-0.092332693	9855
BLCA	FARP2	PI3KAKT	0.935849	None	-0.019604521	9855
BLCA	FARP2	RASMAPK	0.334765	None	0.213167249	9855
BLCA	FARP2	RTK	6.853e-05	Activation	0.939883518	9855
BLCA	FARP2	TSCmTOR	0.676183	None	0.080583032	9855
BLCA	FAT1	Apoptosis	0.633512	None	0.095539968	2195
BLCA	FAT1	CellCycle	0.0243678	Inhibition	-0.447775373	2195
BLCA	FAT1	DNADamage	0.0219607	Inhibition	-0.461757489	2195
BLCA	FAT1	EMT	0.318532	None	-0.438450952	2195
BLCA	FAT1	Hormone AR	0.318532	None	-0.246212541	2195
BLCA	FAT1	Hormone ER	0.348968	None	-0.082168699	2195
BLCA	FAT1	PI3KAKT	0.448711	None	-0.223367217	2195
BLCA	FAT1	RASMAPK	0.971649	None	-0.00685379	2195
BLCA	FAT1	RTK	0.0243678	Activation	0.627607942	2195
BLCA	FAT1	TSCmTOR	0.0584416	None	-0.355943091	2195
BLCA	FER	Apoptosis	5.2131e-05	Activation	0.708836631	2241
BLCA	FER	CellCycle	0.131222	None	0.294179974	2241
BLCA	FER	DNADamage	0.0432662	Inhibition	-0.346332639	2241
BLCA	FER	EMT	5.2131e-05	Activation	1.458572969	2241
BLCA	FER	Hormone AR	5.22154e-06	Inhibition	-0.90523862	2241
BLCA	FER	Hormone ER	0.249203	None	0.085020957	2241
BLCA	FER	PI3KAKT	0.700022	None	-0.093771053	2241
BLCA	FER	RASMAPK	0.152209	None	-0.308310809	2241
BLCA	FER	RTK	0.00062179	Inhibition	-0.826565658	2241
BLCA	FER	TSCmTOR	0.202351	None	-0.218820099	2241
BLCA	FOXF1	Apoptosis	0.187164	None	-0.254303795	2294
BLCA	FOXF1	CellCycle	0.00256716	Inhibition	-0.578527756	2294
BLCA	FOXF1	DNADamage	0.704375	None	-0.057501351	2294
BLCA	FOXF1	EMT	0.00203306	Activation	1.235989628	2294
BLCA	FOXF1	Hormone AR	0.0152019	Activation	0.504620757	2294
BLCA	FOXF1	Hormone ER	0.0477197	Activation	0.158521923	2294
BLCA	FOXF1	PI3KAKT	0.0477197	Inhibition	-0.531936733	2294
BLCA	FOXF1	RASMAPK	0.461097	None	-0.157013107	2294
BLCA	FOXF1	RTK	0.00282477	Inhibition	-0.751871556	2294
BLCA	FOXF1	TSCmTOR	0.358278	None	-0.16768355	2294
BLCA	FYN	Apoptosis	0.0105856	Activation	0.480915651	2534
BLCA	FYN	CellCycle	0.284713	None	-0.214911233	2534
BLCA	FYN	DNADamage	0.250384	None	-0.21886647	2534
BLCA	FYN	EMT	9.33461e-14	Activation	2.500274278	2534
BLCA	FYN	Hormone AR	3.229e-05	Inhibition	-0.809158668	2534
BLCA	FYN	Hormone ER	0.065957	None	0.150890823	2534
BLCA	FYN	PI3KAKT	0.628192	None	0.140192508	2534
BLCA	FYN	RASMAPK	0.527761	None	0.155078124	2534
BLCA	FYN	RTK	3.229e-05	Inhibition	-0.984649067	2534
BLCA	FYN	TSCmTOR	0.731528	None	0.053919866	2534
BLCA	G6PD	Apoptosis	0.225436	None	0.250345768	2539
BLCA	G6PD	CellCycle	0.402642	None	-0.153139516	2539
BLCA	G6PD	DNADamage	0.125602	None	-0.282176019	2539
BLCA	G6PD	EMT	0.0253283	Activation	0.894106564	2539
BLCA	G6PD	Hormone AR	0.0155903	Inhibition	-0.580645417	2539
BLCA	G6PD	Hormone ER	0.271922	None	0.093062853	2539
BLCA	G6PD	PI3KAKT	0.278794	None	-0.295662122	2539
BLCA	G6PD	RASMAPK	0.0961234	None	-0.397648084	2539
BLCA	G6PD	RTK	0.0253283	Inhibition	-0.62838302	2539
BLCA	G6PD	TSCmTOR	0.532112	None	-0.098489795	2539
BLCA	GAS1	Apoptosis	0.0181667	Activation	0.43759217	2619
BLCA	GAS1	CellCycle	0.0341818	Inhibition	-0.379732394	2619
BLCA	GAS1	DNADamage	5.2624e-05	Inhibition	-0.637722647	2619
BLCA	GAS1	EMT	7.70852e-21	Activation	3.022373205	2619
BLCA	GAS1	Hormone AR	2.48361e-08	Inhibition	-1.046792318	2619
BLCA	GAS1	Hormone ER	0.287212	None	0.084816341	2619
BLCA	GAS1	PI3KAKT	0.450779	None	-0.193276575	2619
BLCA	GAS1	RASMAPK	0.450779	None	-0.145938825	2619
BLCA	GAS1	RTK	1.84639e-08	Inhibition	-1.323915347	2619
BLCA	GAS1	TSCmTOR	0.0181667	Inhibition	-0.398454929	2619
BLCA	GATA3	Apoptosis	2.5819e-08	Inhibition	-0.950900834	2625
BLCA	GATA3	CellCycle	0.223151	None	-0.214710499	2625
BLCA	GATA3	DNADamage	2.89885e-08	Activation	0.844014232	2625
BLCA	GATA3	EMT	7.95703e-17	Inhibition	-2.717030036	2625
BLCA	GATA3	Hormone AR	1.03455e-32	Activation	2.015916444	2625
BLCA	GATA3	Hormone ER	0.000474765	Inhibition	-0.253938562	2625
BLCA	GATA3	PI3KAKT	0.200544	None	-0.3417269	2625
BLCA	GATA3	RASMAPK	0.638137	None	-0.090591045	2625
BLCA	GATA3	RTK	3.3479e-05	Activation	0.963349628	2625
BLCA	GATA3	TSCmTOR	0.0916923	None	0.29063528	2625
BLCA	IGF1R	Apoptosis	0.498883	None	-0.14887836	3480
BLCA	IGF1R	CellCycle	0.498883	None	-0.13893213	3480
BLCA	IGF1R	DNADamage	0.0463454	Inhibition	-0.35569433	3480
BLCA	IGF1R	EMT	0.717485	None	-0.121788911	3480
BLCA	IGF1R	Hormone AR	0.0140808	Inhibition	-0.585840808	3480
BLCA	IGF1R	Hormone ER	0.164245	None	-0.123046663	3480
BLCA	IGF1R	PI3KAKT	0.498883	None	0.184451024	3480
BLCA	IGF1R	RASMAPK	0.0311993	Activation	0.498468626	3480
BLCA	IGF1R	RTK	0.0311993	Activation	0.602259213	3480
BLCA	IGF1R	TSCmTOR	0.185502	None	0.250510186	3480
BLCA	IL2RB	Apoptosis	2.0139e-16	Activation	1.351589942	3560
BLCA	IL2RB	CellCycle	0.212789	None	-0.230323859	3560
BLCA	IL2RB	DNADamage	2.7274e-05	Inhibition	-0.643957154	3560
BLCA	IL2RB	EMT	1.19714e-14	Activation	2.538042316	3560
BLCA	IL2RB	Hormone AR	6.50083e-10	Inhibition	-1.140704213	3560
BLCA	IL2RB	Hormone ER	7.9819e-09	Activation	0.406874191	3560
BLCA	IL2RB	PI3KAKT	0.276043	None	-0.280797777	3560
BLCA	IL2RB	RASMAPK	0.541057	None	-0.117641932	3560
BLCA	IL2RB	RTK	9.46589e-06	Inhibition	-1.028260799	3560
BLCA	IL2RB	TSCmTOR	0.0349841	Inhibition	-0.352745795	3560
BLCA	LDLR	Apoptosis	0.000411563	Activation	0.639154829	3949
BLCA	LDLR	CellCycle	0.402125	None	0.18180467	3949
BLCA	LDLR	DNADamage	1.4524e-05	Inhibition	-0.696157755	3949
BLCA	LDLR	EMT	0.00184518	Activation	1.12356657	3949
BLCA	LDLR	Hormone AR	2.15702e-08	Inhibition	-1.07474524	3949
BLCA	LDLR	Hormone ER	0.573102	None	0.045884441	3949
BLCA	LDLR	PI3KAKT	0.587294	None	-0.132214777	3949
BLCA	LDLR	RASMAPK	0.573102	None	-0.131843135	3949
BLCA	LDLR	RTK	0.00491677	Inhibition	-0.686674052	3949
BLCA	LDLR	TSCmTOR	0.0889448	None	-0.302821969	3949
BLCA	LIN7C	Apoptosis	0.114785	None	0.427229082	55327
BLCA	LIN7C	CellCycle	0.770331	None	0.107962364	55327
BLCA	LIN7C	DNADamage	0.770331	None	0.076375661	55327
BLCA	LIN7C	EMT	0.801749	None	-0.106962024	55327
BLCA	LIN7C	Hormone AR	0.732579	None	-0.270788408	55327
BLCA	LIN7C	Hormone ER	0.770331	None	0.08424135	55327
BLCA	LIN7C	PI3KAKT	0.770331	None	0.134410065	55327
BLCA	LIN7C	RASMAPK	0.801749	None	0.048569891	55327
BLCA	LIN7C	RTK	0.770331	None	-0.122320859	55327
BLCA	LIN7C	TSCmTOR	0.770331	None	0.105413625	55327
BLCA	LMO7	Apoptosis	0.905749	None	0.055567002	4008
BLCA	LMO7	CellCycle	0.556601	None	-0.268765501	4008
BLCA	LMO7	DNADamage	0.556601	None	-0.241865767	4008
BLCA	LMO7	EMT	0.905749	None	-0.122811074	4008
BLCA	LMO7	Hormone AR	0.905749	None	0.02194484	4008
BLCA	LMO7	Hormone ER	0.905749	None	0.04883369	4008
BLCA	LMO7	PI3KAKT	0.905749	None	-0.129981927	4008
BLCA	LMO7	RASMAPK	0.905749	None	0.030192689	4008
BLCA	LMO7	RTK	0.905749	None	0.139236562	4008
BLCA	LMO7	TSCmTOR	0.905749	None	-0.120962585	4008
BLCA	MAPK3	Apoptosis	0.563195	None	-0.097681298	5595
BLCA	MAPK3	CellCycle	0.143658	None	0.287553392	5595
BLCA	MAPK3	DNADamage	0.0159745	Inhibition	-0.443534508	5595
BLCA	MAPK3	EMT	0.000919266	Activation	1.301371225	5595
BLCA	MAPK3	Hormone AR	0.0384321	Inhibition	-0.459284219	5595
BLCA	MAPK3	Hormone ER	0.560212	None	0.047275318	5595
BLCA	MAPK3	PI3KAKT	0.143658	None	0.433206895	5595
BLCA	MAPK3	RASMAPK	0.411267	None	0.187835439	5595
BLCA	MAPK3	RTK	0.0384321	Inhibition	-0.54900272	5595
BLCA	MAPK3	TSCmTOR	0.277118	None	0.204104358	5595
BLCA	MDGA1	Apoptosis	0.0652986	None	0.326294058	266727
BLCA	MDGA1	CellCycle	0.00363524	Inhibition	-0.522432775	266727
BLCA	MDGA1	DNADamage	0.00048851	Inhibition	-0.573695618	266727
BLCA	MDGA1	EMT	4.80535e-11	Activation	2.245058492	266727
BLCA	MDGA1	Hormone AR	1.7101e-05	Inhibition	-0.848975046	266727
BLCA	MDGA1	Hormone ER	0.00139227	Activation	0.241208826	266727
BLCA	MDGA1	PI3KAKT	0.85677	None	-0.043958422	266727
BLCA	MDGA1	RASMAPK	0.281972	None	0.219322864	266727
BLCA	MDGA1	RTK	0.0044039	Inhibition	-0.682001004	266727
BLCA	MDGA1	TSCmTOR	0.0455674	Inhibition	-0.336867551	266727
BLCA	NCOA6	Apoptosis	0.499929	None	-0.144170482	23054
BLCA	NCOA6	CellCycle	0.0185363	Activation	0.485382388	23054
BLCA	NCOA6	DNADamage	0.0531505	None	0.36472449	23054
BLCA	NCOA6	EMT	0.205513	None	-0.546493928	23054
BLCA	NCOA6	Hormone AR	0.0135601	Activation	0.588853476	23054
BLCA	NCOA6	Hormone ER	0.499929	None	0.059473442	23054
BLCA	NCOA6	PI3KAKT	0.999135	None	0.028392695	23054
BLCA	NCOA6	RASMAPK	0.999135	None	0.000209395	23054
BLCA	NCOA6	RTK	0.128851	None	0.442300738	23054
BLCA	NCOA6	TSCmTOR	0.460628	None	-0.17141741	23054
BLCA	PARD3	Apoptosis	0.61849	None	0.114993549	56288
BLCA	PARD3	CellCycle	0.61849	None	0.155991849	56288
BLCA	PARD3	DNADamage	0.61849	None	0.117970558	56288
BLCA	PARD3	EMT	0.61849	None	-0.285972062	56288
BLCA	PARD3	Hormone AR	0.656667	None	0.082088332	56288
BLCA	PARD3	Hormone ER	0.61849	None	-0.075333218	56288
BLCA	PARD3	PI3KAKT	0.656667	None	-0.130853878	56288
BLCA	PARD3	RASMAPK	0.602879	None	-0.328264792	56288
BLCA	PARD3	RTK	0.61849	None	0.158701375	56288
BLCA	PARD3	TSCmTOR	0.602879	None	-0.243681548	56288
BLCA	PCSK9	Apoptosis	5.4447e-05	Activation	0.717940069	255738
BLCA	PCSK9	CellCycle	0.110066	None	0.308069691	255738
BLCA	PCSK9	DNADamage	0.00383913	Inhibition	-0.477157724	255738
BLCA	PCSK9	EMT	2.87416e-06	Activation	1.649987534	255738
BLCA	PCSK9	Hormone AR	5.19583e-08	Inhibition	-1.053978959	255738
BLCA	PCSK9	Hormone ER	0.342344	None	0.077520427	255738
BLCA	PCSK9	PI3KAKT	0.686804	None	0.121716607	255738
BLCA	PCSK9	RASMAPK	0.992556	None	-0.001801011	255738
BLCA	PCSK9	RTK	0.0213864	Inhibition	-0.576606576	255738
BLCA	PCSK9	TSCmTOR	0.276088	None	-0.205074967	255738
BLCA	PDZD11	Apoptosis	0.544514	None	0.147180813	51248
BLCA	PDZD11	CellCycle	0.264683	None	0.294560069	51248
BLCA	PDZD11	DNADamage	0.729548	None	0.052729695	51248
BLCA	PDZD11	EMT	0.41823	None	-0.384142186	51248
BLCA	PDZD11	Hormone AR	0.729548	None	0.063654092	51248
BLCA	PDZD11	Hormone ER	0.149169	None	-0.172165063	51248
BLCA	PDZD11	PI3KAKT	0.41823	None	-0.28758296	51248
BLCA	PDZD11	RASMAPK	0.264683	None	-0.363804185	51248
BLCA	PDZD11	RTK	0.693086	None	0.134195479	51248
BLCA	PDZD11	TSCmTOR	0.356691	None	0.231009562	51248
BLCA	PKHD1	Apoptosis	0.263624	None	-0.253661773	5314
BLCA	PKHD1	CellCycle	0.956232	None	0.009217674	5314
BLCA	PKHD1	DNADamage	0.263624	None	0.229707313	5314
BLCA	PKHD1	EMT	0.263367	None	-0.648549627	5314
BLCA	PKHD1	Hormone AR	0.000253973	Activation	0.768993279	5314
BLCA	PKHD1	Hormone ER	0.765484	None	-0.043725293	5314
BLCA	PKHD1	PI3KAKT	0.599991	None	-0.222949285	5314
BLCA	PKHD1	RASMAPK	0.956232	None	0.037588957	5314
BLCA	PKHD1	RTK	0.263624	None	0.397361787	5314
BLCA	PKHD1	TSCmTOR	0.956232	None	-0.016555258	5314
BLCA	PLAUR	Apoptosis	4.16266e-10	Activation	1.0503602	5329
BLCA	PLAUR	CellCycle	0.654497	None	-0.107391045	5329
BLCA	PLAUR	DNADamage	1.69647e-09	Inhibition	-0.908730449	5329
BLCA	PLAUR	EMT	7.79831e-18	Activation	2.788707231	5329
BLCA	PLAUR	Hormone AR	3.74616e-19	Inhibition	-1.597641389	5329
BLCA	PLAUR	Hormone ER	0.0251107	Activation	0.170604199	5329
BLCA	PLAUR	PI3KAKT	0.953183	None	0.014342926	5329
BLCA	PLAUR	RASMAPK	0.859426	None	0.055550492	5329
BLCA	PLAUR	RTK	2.7772e-05	Inhibition	-0.974859799	5329
BLCA	PLAUR	TSCmTOR	0.362841	None	-0.179608886	5329
BLCA	POU2F1	Apoptosis	0.0176321	Inhibition	-0.454042843	5451
BLCA	POU2F1	CellCycle	0.927701	None	0.015049023	5451
BLCA	POU2F1	DNADamage	0.000466298	Activation	0.585156319	5451
BLCA	POU2F1	EMT	0.00650953	Inhibition	-1.032038487	5451
BLCA	POU2F1	Hormone AR	4.46563e-06	Activation	0.909908604	5451
BLCA	POU2F1	Hormone ER	0.0662027	None	0.149431239	5451
BLCA	POU2F1	PI3KAKT	0.589497	None	-0.198318473	5451
BLCA	POU2F1	RASMAPK	0.890294	None	0.048202631	5451
BLCA	POU2F1	RTK	0.155692	None	0.375789123	5451
BLCA	POU2F1	TSCmTOR	0.880583	None	0.059159592	5451
BLCA	PTK7	Apoptosis	0.352612	None	0.195243415	5754
BLCA	PTK7	CellCycle	0.0676426	None	-0.388388493	5754
BLCA	PTK7	DNADamage	0.153367	None	-0.283206937	5754
BLCA	PTK7	EMT	0.0676426	None	0.814557777	5754
BLCA	PTK7	Hormone AR	0.0676426	None	-0.478104017	5754
BLCA	PTK7	Hormone ER	0.492369	None	-0.060267692	5754
BLCA	PTK7	PI3KAKT	0.710686	None	-0.090479915	5754
BLCA	PTK7	RASMAPK	0.352612	None	0.223131977	5754
BLCA	PTK7	RTK	0.299553	None	-0.326625013	5754
BLCA	PTK7	TSCmTOR	0.648203	None	0.086297351	5754
BLCA	PTPRB	Apoptosis	0.000287963	Inhibition	-0.699218807	5787
BLCA	PTPRB	CellCycle	0.000435274	Inhibition	-0.636853497	5787
BLCA	PTPRB	DNADamage	0.983307	None	-0.003173589	5787
BLCA	PTPRB	EMT	0.983307	None	0.047740204	5787
BLCA	PTPRB	Hormone AR	0.000315547	Activation	0.730658098	5787
BLCA	PTPRB	Hormone ER	0.983307	None	0.007073893	5787
BLCA	PTPRB	PI3KAKT	0.330435	None	-0.367598013	5787
BLCA	PTPRB	RASMAPK	0.976067	None	0.104852193	5787
BLCA	PTPRB	RTK	0.983307	None	0.00838685	5787
BLCA	PTPRB	TSCmTOR	0.786521	None	-0.134305407	5787
BLCA	RAP2A	Apoptosis	9.01211e-08	Activation	0.928098425	5911
BLCA	RAP2A	CellCycle	0.0220022	Activation	0.425133272	5911
BLCA	RAP2A	DNADamage	0.0754071	None	-0.292758702	5911
BLCA	RAP2A	EMT	4.35421e-11	Activation	2.247257705	5911
BLCA	RAP2A	Hormone AR	1.32471e-06	Inhibition	-0.920210499	5911
BLCA	RAP2A	Hormone ER	0.0432096	Activation	0.156973573	5911
BLCA	RAP2A	PI3KAKT	0.62462	None	-0.119325042	5911
BLCA	RAP2A	RASMAPK	0.0900762	None	-0.335438923	5911
BLCA	RAP2A	RTK	2.69773e-06	Inhibition	-1.087430621	5911
BLCA	RAP2A	TSCmTOR	0.0814685	None	-0.289717648	5911
BLCA	RTN4RL1	Apoptosis	0.431099	None	0.145556343	146760
BLCA	RTN4RL1	CellCycle	0.625445	None	0.08193467	146760
BLCA	RTN4RL1	DNADamage	0.333278	None	-0.25272793	146760
BLCA	RTN4RL1	EMT	0.016668	Activation	1.0490221	146760
BLCA	RTN4RL1	Hormone AR	0.340863	None	-0.234695715	146760
BLCA	RTN4RL1	Hormone ER	0.431099	None	0.065186688	146760
BLCA	RTN4RL1	PI3KAKT	0.333278	None	0.394801228	146760
BLCA	RTN4RL1	RASMAPK	0.431099	None	0.179624673	146760
BLCA	RTN4RL1	RTK	0.340863	None	-0.300467836	146760
BLCA	RTN4RL1	TSCmTOR	0.333278	None	0.236334459	146760
BLCA	SLC10A1	Apoptosis	0.183143	None	-0.293972414	6554
BLCA	SLC10A1	CellCycle	0.90861	None	0.019295584	6554
BLCA	SLC10A1	DNADamage	0.183143	None	0.254557412	6554
BLCA	SLC10A1	EMT	0.0035304	Inhibition	-1.15329475	6554
BLCA	SLC10A1	Hormone AR	0.018454	Activation	0.509573002	6554
BLCA	SLC10A1	Hormone ER	0.712298	None	-0.032894363	6554
BLCA	SLC10A1	PI3KAKT	0.712298	None	0.1170453	6554
BLCA	SLC10A1	RASMAPK	0.351912	None	0.240454575	6554
BLCA	SLC10A1	RTK	0.0035304	Activation	0.764454442	6554
BLCA	SLC10A1	TSCmTOR	0.562594	None	0.134156225	6554
BLCA	SLC2A4	Apoptosis	0.231062	None	-0.248621694	6517
BLCA	SLC2A4	CellCycle	0.0113041	Inhibition	-0.488729211	6517
BLCA	SLC2A4	DNADamage	0.339823	None	-0.178047141	6517
BLCA	SLC2A4	EMT	6.7087e-05	Activation	1.48796608	6517
BLCA	SLC2A4	Hormone AR	0.359949	None	-0.195605258	6517
BLCA	SLC2A4	Hormone ER	0.074205	None	0.147329857	6517
BLCA	SLC2A4	PI3KAKT	0.856126	None	-0.044059791	6517
BLCA	SLC2A4	RASMAPK	0.498317	None	-0.145359683	6517
BLCA	SLC2A4	RTK	0.00495834	Inhibition	-0.738505356	6517
BLCA	SLC2A4	TSCmTOR	0.0611808	None	-0.350956069	6517
BLCA	SLC47A1	Apoptosis	0.000132143	Activation	0.684705675	55244
BLCA	SLC47A1	CellCycle	0.580279	None	0.107468476	55244
BLCA	SLC47A1	DNADamage	0.00622577	Inhibition	-0.436806975	55244
BLCA	SLC47A1	EMT	5.8436e-12	Activation	2.331084696	55244
BLCA	SLC47A1	Hormone AR	0.000233931	Inhibition	-0.71449742	55244
BLCA	SLC47A1	Hormone ER	7.0358e-07	Activation	0.365040455	55244
BLCA	SLC47A1	PI3KAKT	0.499912	None	0.227828461	55244
BLCA	SLC47A1	RASMAPK	0.567459	None	0.144244634	55244
BLCA	SLC47A1	RTK	0.00153905	Inhibition	-0.757304854	55244
BLCA	SLC47A1	TSCmTOR	0.990828	None	0.001810589	55244
BLCA	SLC4A2	Apoptosis	0.268721	None	0.252111819	6522
BLCA	SLC4A2	CellCycle	0.640425	None	0.093844266	6522
BLCA	SLC4A2	DNADamage	0.381964	None	-0.181856278	6522
BLCA	SLC4A2	EMT	0.0119143	Activation	1.08026041	6522
BLCA	SLC4A2	Hormone AR	0.238907	None	-0.307468335	6522
BLCA	SLC4A2	Hormone ER	0.624267	None	0.047706164	6522
BLCA	SLC4A2	PI3KAKT	0.484772	None	0.232706984	6522
BLCA	SLC4A2	RASMAPK	0.73361	None	0.065506613	6522
BLCA	SLC4A2	RTK	0.220084	None	-0.450913537	6522
BLCA	SLC4A2	TSCmTOR	0.220084	None	0.288470076	6522
BLCA	SLCO1B1	Apoptosis	0.139782	None	0.350113437	10599
BLCA	SLCO1B1	CellCycle	0.139782	None	0.37738329	10599
BLCA	SLCO1B1	DNADamage	0.588488	None	0.127019812	10599
BLCA	SLCO1B1	EMT	0.552544	None	0.365471211	10599
BLCA	SLCO1B1	Hormone AR	0.139782	None	-0.375331688	10599
BLCA	SLCO1B1	Hormone ER	0.527361	None	0.088480105	10599
BLCA	SLCO1B1	PI3KAKT	0.597213	None	0.173117822	10599
BLCA	SLCO1B1	RASMAPK	0.588488	None	-0.158028347	10599
BLCA	SLCO1B1	RTK	0.830901	None	-0.04954921	10599
BLCA	SLCO1B1	TSCmTOR	0.830901	None	-0.033654194	10599
BLCA	SLCO2A1	Apoptosis	0.65004	None	-0.092087525	6578
BLCA	SLCO2A1	CellCycle	0.0955806	None	-0.331554555	6578
BLCA	SLCO2A1	DNADamage	0.581977	None	-0.121372024	6578
BLCA	SLCO2A1	EMT	0.00448206	Activation	1.144979473	6578
BLCA	SLCO2A1	Hormone AR	0.180286	None	-0.296559573	6578
BLCA	SLCO2A1	Hormone ER	0.0101695	Activation	0.208181637	6578
BLCA	SLCO2A1	PI3KAKT	0.581977	None	-0.177903036	6578
BLCA	SLCO2A1	RASMAPK	0.956243	None	0.010573766	6578
BLCA	SLCO2A1	RTK	0.00448206	Inhibition	-0.747725968	6578
BLCA	SLCO2A1	TSCmTOR	0.0955806	None	-0.316974785	6578
BLCA	SPAST	Apoptosis	0.470295	None	0.13482653	6683
BLCA	SPAST	CellCycle	0.033706	Activation	0.413546799	6683
BLCA	SPAST	DNADamage	0.000820649	Activation	0.59124979	6683
BLCA	SPAST	EMT	0.242488	None	-0.459660958	6683
BLCA	SPAST	Hormone AR	0.00838417	Activation	0.562664706	6683
BLCA	SPAST	Hormone ER	0.486271	None	-0.049259029	6683
BLCA	SPAST	PI3KAKT	0.0792604	None	-0.501167456	6683
BLCA	SPAST	RASMAPK	0.00838417	Inhibition	-0.578211017	6683
BLCA	SPAST	RTK	0.242488	None	-0.321131556	6683
BLCA	SPAST	TSCmTOR	0.292705	None	-0.187457767	6683
BLCA	SRC	Apoptosis	1.50328e-11	Inhibition	-1.118400162	6714
BLCA	SRC	CellCycle	0.0389862	Inhibition	-0.369383263	6714
BLCA	SRC	DNADamage	0.000530244	Activation	0.542058254	6714
BLCA	SRC	EMT	1.93125e-13	Inhibition	-2.43155549	6714
BLCA	SRC	Hormone AR	2.21974e-19	Activation	1.600005059	6714
BLCA	SRC	Hormone ER	0.0115916	Inhibition	-0.188063759	6714
BLCA	SRC	PI3KAKT	0.277917	None	-0.278942155	6714
BLCA	SRC	RASMAPK	0.293792	None	0.201079686	6714
BLCA	SRC	RTK	2.57233e-09	Activation	1.357300649	6714
BLCA	SRC	TSCmTOR	0.107222	None	0.270259306	6714
BLCA	SRPX	Apoptosis	0.133019	None	0.287725199	8406
BLCA	SRPX	CellCycle	0.0206105	Inhibition	-0.429731107	8406
BLCA	SRPX	DNADamage	8.92587e-07	Inhibition	-0.765143467	8406
BLCA	SRPX	EMT	3.18502e-22	Activation	3.105016805	8406
BLCA	SRPX	Hormone AR	7.50677e-10	Inhibition	-1.150431149	8406
BLCA	SRPX	Hormone ER	0.204719	None	0.097949699	8406
BLCA	SRPX	PI3KAKT	0.39336	None	-0.227054199	8406
BLCA	SRPX	RASMAPK	0.458891	None	0.14256167	8406
BLCA	SRPX	RTK	0.000444767	Inhibition	-0.849667156	8406
BLCA	SRPX	TSCmTOR	0.133019	None	-0.263367606	8406
BLCA	SSX2IP	Apoptosis	0.0170222	Activation	0.49123816	117178
BLCA	SSX2IP	CellCycle	1.4484e-05	Activation	0.798098686	117178
BLCA	SSX2IP	DNADamage	0.543744	None	0.132907933	117178
BLCA	SSX2IP	EMT	0.330042	None	0.553352759	117178
BLCA	SSX2IP	Hormone AR	0.37747	None	-0.247357349	117178
BLCA	SSX2IP	Hormone ER	0.392702	None	0.083855811	117178
BLCA	SSX2IP	PI3KAKT	0.643367	None	0.123727893	117178
BLCA	SSX2IP	RASMAPK	0.563459	None	-0.145374804	117178
BLCA	SSX2IP	RTK	0.37747	None	-0.29806175	117178
BLCA	SSX2IP	TSCmTOR	0.643367	None	0.072947437	117178
BLCA	TCF15	Apoptosis	0.043102	Inhibition	-0.446305117	6939
BLCA	TCF15	CellCycle	0.357354	None	0.208270969	6939
BLCA	TCF15	DNADamage	0.043102	Activation	0.38428412	6939
BLCA	TCF15	EMT	0.189429	None	-0.558869218	6939
BLCA	TCF15	Hormone AR	0.043102	Activation	0.456856685	6939
BLCA	TCF15	Hormone ER	0.0931161	None	-0.146610298	6939
BLCA	TCF15	PI3KAKT	0.910479	None	0.040994863	6939
BLCA	TCF15	RASMAPK	0.873538	None	-0.074182913	6939
BLCA	TCF15	RTK	0.910479	None	-0.025486212	6939
BLCA	TCF15	TSCmTOR	0.717141	None	0.105616489	6939
BLCA	TFRC	Apoptosis	0.438332	None	0.16608655	7037
BLCA	TFRC	CellCycle	0.000564192	Activation	0.668567264	7037
BLCA	TFRC	DNADamage	0.227176	None	0.25574418	7037
BLCA	TFRC	EMT	0.438332	None	-0.361022466	7037
BLCA	TFRC	Hormone AR	0.438332	None	0.172511915	7037
BLCA	TFRC	Hormone ER	0.787766	None	0.019038042	7037
BLCA	TFRC	PI3KAKT	0.438332	None	-0.248166557	7037
BLCA	TFRC	RASMAPK	0.19808	None	-0.362333658	7037
BLCA	TFRC	RTK	0.488976	None	-0.175129259	7037
BLCA	TFRC	TSCmTOR	0.0935843	None	-0.368783557	7037
BLCA	TJP1	Apoptosis	0.478078	None	-0.237318708	7082
BLCA	TJP1	CellCycle	0.0193717	Inhibition	-0.517071414	7082
BLCA	TJP1	DNADamage	0.478078	None	-0.141390764	7082
BLCA	TJP1	EMT	0.478078	None	-0.32837622	7082
BLCA	TJP1	Hormone AR	0.968178	None	-0.028991694	7082
BLCA	TJP1	Hormone ER	0.968178	None	-0.002821418	7082
BLCA	TJP1	PI3KAKT	0.478078	None	-0.2409908	7082
BLCA	TJP1	RASMAPK	0.478078	None	0.168212079	7082
BLCA	TJP1	RTK	0.478078	None	0.250117351	7082
BLCA	TJP1	TSCmTOR	0.478078	None	-0.151626997	7082
BLCA	VCL	Apoptosis	0.666156	None	0.12284958	7414
BLCA	VCL	CellCycle	0.051175	None	-0.362081627	7414
BLCA	VCL	DNADamage	0.00238603	Inhibition	-0.510431429	7414
BLCA	VCL	EMT	6.0345e-05	Activation	1.498549636	7414
BLCA	VCL	Hormone AR	0.00238603	Inhibition	-0.626826425	7414
BLCA	VCL	Hormone ER	0.0499109	Activation	0.16189303	7414
BLCA	VCL	PI3KAKT	0.969099	None	0.05826508	7414
BLCA	VCL	RASMAPK	0.0499109	Activation	0.430423154	7414
BLCA	VCL	RTK	0.986291	None	0.003913502	7414
BLCA	VCL	TSCmTOR	0.969099	None	0.025284772	7414
BLCA	WASF2	Apoptosis	0.00393032	Activation	0.544119474	10163
BLCA	WASF2	CellCycle	0.0299652	Activation	0.396046812	10163
BLCA	WASF2	DNADamage	0.00404592	Inhibition	-0.475904487	10163
BLCA	WASF2	EMT	0.000331318	Activation	1.328875922	10163
BLCA	WASF2	Hormone AR	5.59114e-10	Inhibition	-1.175812876	10163
BLCA	WASF2	Hormone ER	0.0302513	Activation	0.162941216	10163
BLCA	WASF2	PI3KAKT	0.00500005	Activation	0.735673222	10163
BLCA	WASF2	RASMAPK	0.130264	None	0.313376933	10163
BLCA	WASF2	RTK	0.266109	None	0.267644236	10163
BLCA	WASF2	TSCmTOR	0.857899	None	0.028287299	10163
BRCA	ABCB1	Apoptosis	0.281367	None	0.128842691	5243
BRCA	ABCB1	CellCycle	4.47514e-15	Inhibition	-1.037896087	5243
BRCA	ABCB1	DNADamage	3.44168e-07	Inhibition	-0.698864731	5243
BRCA	ABCB1	EMT	6.74059e-17	Activation	1.650076886	5243
BRCA	ABCB1	Hormone AR	0.585	None	-0.117427069	5243
BRCA	ABCB1	Hormone ER	0.281367	None	-0.354128132	5243
BRCA	ABCB1	PI3KAKT	0.585	None	-0.097899642	5243
BRCA	ABCB1	RASMAPK	0.00744844	Activation	0.416399071	5243
BRCA	ABCB1	RTK	0.0857278	None	0.236454612	5243
BRCA	ABCB1	TSCmTOR	0.0113699	Inhibition	-0.310848226	5243
BRCA	ABCB11	Apoptosis	0.829108	None	0.051488529	8647
BRCA	ABCB11	CellCycle	0.000528527	Inhibition	-0.529002011	8647
BRCA	ABCB11	DNADamage	0.136165	None	-0.24046588	8647
BRCA	ABCB11	EMT	0.000732406	Activation	0.738767857	8647
BRCA	ABCB11	Hormone AR	0.829108	None	0.093858494	8647
BRCA	ABCB11	Hormone ER	0.963747	None	0.01286506	8647
BRCA	ABCB11	PI3KAKT	0.289223	None	0.22315796	8647
BRCA	ABCB11	RASMAPK	0.0482545	Activation	0.328072797	8647
BRCA	ABCB11	RTK	0.00670484	Activation	0.375797831	8647
BRCA	ABCB11	TSCmTOR	0.963747	None	0.006472957	8647
BRCA	ABCB4	Apoptosis	0.111666	None	-0.187243946	5244
BRCA	ABCB4	CellCycle	1.38752e-07	Inhibition	-0.739614371	5244
BRCA	ABCB4	DNADamage	0.0016207	Inhibition	-0.472627836	5244
BRCA	ABCB4	EMT	0.00186107	Activation	0.671942183	5244
BRCA	ABCB4	Hormone AR	0.111666	None	0.391739531	5244
BRCA	ABCB4	Hormone ER	0.276918	None	0.307705209	5244
BRCA	ABCB4	PI3KAKT	0.157417	None	-0.250945209	5244
BRCA	ABCB4	RASMAPK	0.0564262	None	0.307760287	5244
BRCA	ABCB4	RTK	0.00524337	Activation	0.374270804	5244
BRCA	ABCB4	TSCmTOR	0.276918	None	-0.126054249	5244
BRCA	ABCC6	Apoptosis	0.00733061	Inhibition	-0.307932567	368
BRCA	ABCC6	CellCycle	8.21754e-14	Inhibition	-1.002063365	368
BRCA	ABCC6	DNADamage	1.5529e-05	Inhibition	-0.594287429	368
BRCA	ABCC6	EMT	0.0777758	None	0.375667338	368
BRCA	ABCC6	Hormone AR	9.70447e-07	Activation	1.094916529	368
BRCA	ABCC6	Hormone ER	1.46895e-07	Activation	1.552973623	368
BRCA	ABCC6	PI3KAKT	0.981683	None	-0.003762334	368
BRCA	ABCC6	RASMAPK	0.0448041	Activation	0.310826732	368
BRCA	ABCC6	RTK	0.629499	None	0.069965897	368
BRCA	ABCC6	TSCmTOR	0.235905	None	-0.148205706	368
BRCA	ABCG5	Apoptosis	0.676589	None	-0.099853451	64240
BRCA	ABCG5	CellCycle	0.818083	None	0.03744417	64240
BRCA	ABCG5	DNADamage	0.290401	None	0.249781381	64240
BRCA	ABCG5	EMT	0.818083	None	-0.044945644	64240
BRCA	ABCG5	Hormone AR	0.290401	None	0.460563774	64240
BRCA	ABCG5	Hormone ER	0.574182	None	0.386162943	64240
BRCA	ABCG5	PI3KAKT	0.676589	None	0.159934894	64240
BRCA	ABCG5	RASMAPK	0.818083	None	-0.052317853	64240
BRCA	ABCG5	RTK	0.676589	None	-0.101374732	64240
BRCA	ABCG5	TSCmTOR	0.73057	None	-0.073973667	64240
BRCA	ATP1A1	Apoptosis	0.251139	None	0.152737834	476
BRCA	ATP1A1	CellCycle	0.979003	None	0.003458692	476
BRCA	ATP1A1	DNADamage	0.300282	None	0.165230453	476
BRCA	ATP1A1	EMT	0.965527	None	0.03223412	476
BRCA	ATP1A1	Hormone AR	9.10909e-08	Inhibition	-1.202107138	476
BRCA	ATP1A1	Hormone ER	2.69181e-10	Inhibition	-1.861952868	476
BRCA	ATP1A1	PI3KAKT	0.0259996	Activation	0.419383931	476
BRCA	ATP1A1	RASMAPK	0.173674	None	0.240345117	476
BRCA	ATP1A1	RTK	0.00980682	Activation	0.361792145	476
BRCA	ATP1A1	TSCmTOR	0.655562	None	-0.071714491	476
BRCA	AXIN1	Apoptosis	0.458336	None	-0.157911032	8312
BRCA	AXIN1	CellCycle	0.286665	None	0.249507559	8312
BRCA	AXIN1	DNADamage	0.658604	None	0.074736418	8312
BRCA	AXIN1	EMT	0.658604	None	-0.130651512	8312
BRCA	AXIN1	Hormone AR	0.875754	None	-0.033772118	8312
BRCA	AXIN1	Hormone ER	0.603833	None	0.292171317	8312
BRCA	AXIN1	PI3KAKT	0.51824	None	0.206798054	8312
BRCA	AXIN1	RASMAPK	0.658604	None	-0.075027674	8312
BRCA	AXIN1	RTK	0.00452534	Inhibition	-0.424321028	8312
BRCA	AXIN1	TSCmTOR	0.658604	None	0.07208374	8312
BRCA	B4GALT1	Apoptosis	0.852891	None	0.019729082	2683
BRCA	B4GALT1	CellCycle	0.115771	None	-0.248782942	2683
BRCA	B4GALT1	DNADamage	0.235418	None	-0.183102642	2683
BRCA	B4GALT1	EMT	0.200223	None	0.303778533	2683
BRCA	B4GALT1	Hormone AR	0.0604532	None	-0.518574911	2683
BRCA	B4GALT1	Hormone ER	0.242385	None	-0.367101572	2683
BRCA	B4GALT1	PI3KAKT	0.666153	None	0.086084488	2683
BRCA	B4GALT1	RASMAPK	0.0604532	None	0.31616709	2683
BRCA	B4GALT1	RTK	0.0604532	None	0.275065885	2683
BRCA	B4GALT1	TSCmTOR	0.0604532	None	-0.288321824	2683
BRCA	BAAT	Apoptosis	0.038923	Activation	0.256555678	570
BRCA	BAAT	CellCycle	1.7087e-05	Activation	0.60620483	570
BRCA	BAAT	DNADamage	0.445663	None	0.110707475	570
BRCA	BAAT	EMT	0.795673	None	0.050591031	570
BRCA	BAAT	Hormone AR	0.0123297	Inhibition	-0.624217088	570
BRCA	BAAT	Hormone ER	7.83236e-07	Inhibition	-1.508061062	570
BRCA	BAAT	PI3KAKT	0.385992	None	0.166940838	570
BRCA	BAAT	RASMAPK	0.166601	None	-0.220098487	570
BRCA	BAAT	RTK	0.166601	None	0.199716766	570
BRCA	BAAT	TSCmTOR	0.111339	None	0.215218788	570
BRCA	BRCA1	Apoptosis	0.216439	None	0.144717608	672
BRCA	BRCA1	CellCycle	2.87974e-12	Activation	0.945067741	672
BRCA	BRCA1	DNADamage	0.00245381	Activation	0.460154068	672
BRCA	BRCA1	EMT	0.0111158	Inhibition	-0.571766998	672
BRCA	BRCA1	Hormone AR	0.0761507	None	0.431106336	672
BRCA	BRCA1	Hormone ER	0.0761507	None	0.587186343	672
BRCA	BRCA1	PI3KAKT	0.906608	None	-0.019214304	672
BRCA	BRCA1	RASMAPK	0.0761507	None	-0.282202012	672
BRCA	BRCA1	RTK	0.747146	None	-0.051454945	672
BRCA	BRCA1	TSCmTOR	0.178067	None	0.172613522	672
BRCA	BSG	Apoptosis	0.0202724	Inhibition	-0.291060261	682
BRCA	BSG	CellCycle	0.518956	None	0.106946039	682
BRCA	BSG	DNADamage	0.518956	None	0.112156447	682
BRCA	BSG	EMT	0.40954	None	-0.254958122	682
BRCA	BSG	Hormone AR	0.75371	None	0.089427907	682
BRCA	BSG	Hormone ER	0.40954	None	0.328234723	682
BRCA	BSG	PI3KAKT	0.40954	None	-0.207771383	682
BRCA	BSG	RASMAPK	0.0182683	Inhibition	-0.406844394	682
BRCA	BSG	RTK	0.0175713	Inhibition	-0.380662885	682
BRCA	BSG	TSCmTOR	0.831774	None	-0.023918968	682
BRCA	CD160	Apoptosis	0.898003	None	0.057925045	11126
BRCA	CD160	CellCycle	0.260573	None	-0.269621788	11126
BRCA	CD160	DNADamage	0.953351	None	0.039899127	11126
BRCA	CD160	EMT	0.260573	None	0.379354692	11126
BRCA	CD160	Hormone AR	0.854989	None	0.214056109	11126
BRCA	CD160	Hormone ER	0.98494	None	0.023913091	11126
BRCA	CD160	PI3KAKT	0.98494	None	0.003090113	11126
BRCA	CD160	RASMAPK	0.898003	None	-0.067971304	11126
BRCA	CD160	RTK	0.898003	None	-0.076194971	11126
BRCA	CD160	TSCmTOR	0.854989	None	-0.106880805	11126
BRCA	CDH1	Apoptosis	0.0193006	Inhibition	-0.28283912	999
BRCA	CDH1	CellCycle	0.738646	None	-0.043951497	999
BRCA	CDH1	DNADamage	0.639787	None	-0.073893651	999
BRCA	CDH1	EMT	8.10041e-12	Inhibition	-1.381010949	999
BRCA	CDH1	Hormone AR	0.000137077	Activation	0.880873217	999
BRCA	CDH1	Hormone ER	3.8103e-05	Activation	1.257649186	999
BRCA	CDH1	PI3KAKT	0.118711	None	-0.308643769	999
BRCA	CDH1	RASMAPK	0.380584	None	-0.144022641	999
BRCA	CDH1	RTK	0.190022	None	0.191888594	999
BRCA	CDH1	TSCmTOR	0.380584	None	0.123170588	999
BRCA	CREBBP	Apoptosis	0.00167772	Inhibition	-0.342208376	1387
BRCA	CREBBP	CellCycle	7.07844e-10	Inhibition	-0.835421872	1387
BRCA	CREBBP	DNADamage	0.000413704	Inhibition	-0.487110285	1387
BRCA	CREBBP	EMT	0.000826274	Activation	0.676242699	1387
BRCA	CREBBP	Hormone AR	3.3345e-05	Activation	0.935635333	1387
BRCA	CREBBP	Hormone ER	2.85427e-10	Activation	1.85869325	1387
BRCA	CREBBP	PI3KAKT	0.796509	None	0.042513454	1387
BRCA	CREBBP	RASMAPK	4.95709e-06	Activation	0.670684043	1387
BRCA	CREBBP	RTK	0.198594	None	0.164595837	1387
BRCA	CREBBP	TSCmTOR	0.00167772	Inhibition	-0.360966483	1387
BRCA	CROCC	Apoptosis	4.41271e-11	Inhibition	-0.723982411	9696
BRCA	CROCC	CellCycle	0.00475156	Inhibition	-0.417892385	9696
BRCA	CROCC	DNADamage	0.804114	None	0.046697752	9696
BRCA	CROCC	EMT	0.575081	None	0.163875605	9696
BRCA	CROCC	Hormone AR	0.0159449	Activation	0.571829986	9696
BRCA	CROCC	Hormone ER	0.00475156	Activation	0.896116646	9696
BRCA	CROCC	PI3KAKT	0.987571	None	-0.002540805	9696
BRCA	CROCC	RASMAPK	0.575081	None	0.127509507	9696
BRCA	CROCC	RTK	0.0127872	Inhibition	-0.337368789	9696
BRCA	CROCC	TSCmTOR	0.804114	None	0.050783404	9696
BRCA	CTNNA1	Apoptosis	0.584102	None	-0.058253421	1495
BRCA	CTNNA1	CellCycle	0.00272966	Inhibition	-0.428378886	1495
BRCA	CTNNA1	DNADamage	0.0343351	Inhibition	-0.302926557	1495
BRCA	CTNNA1	EMT	0.0343351	Activation	0.44034541	1495
BRCA	CTNNA1	Hormone AR	4.6081e-05	Activation	0.983143863	1495
BRCA	CTNNA1	Hormone ER	9.7794e-05	Activation	1.181551996	1495
BRCA	CTNNA1	PI3KAKT	0.022614	Inhibition	-0.41475506	1495
BRCA	CTNNA1	RASMAPK	0.0498095	Activation	0.281381034	1495
BRCA	CTNNA1	RTK	0.0366655	Activation	0.265224064	1495
BRCA	CTNNA1	TSCmTOR	9.7794e-05	Inhibition	-0.468303365	1495
BRCA	CTNNA2	Apoptosis	0.1102	None	-0.269949428	1496
BRCA	CTNNA2	CellCycle	0.180489	None	-0.27518321	1496
BRCA	CTNNA2	DNADamage	0.384726	None	-0.171890976	1496
BRCA	CTNNA2	EMT	0.384726	None	0.266174478	1496
BRCA	CTNNA2	Hormone AR	0.401895	None	0.252572886	1496
BRCA	CTNNA2	Hormone ER	0.505615	None	0.235948411	1496
BRCA	CTNNA2	PI3KAKT	0.845153	None	-0.048035506	1496
BRCA	CTNNA2	RASMAPK	0.384726	None	0.1846343	1496
BRCA	CTNNA2	RTK	0.427634	None	0.126543618	1496
BRCA	CTNNA2	TSCmTOR	0.845153	None	-0.021998609	1496
BRCA	CTNNA3	Apoptosis	0.2493	None	-0.163175014	29119
BRCA	CTNNA3	CellCycle	0.545054	None	-0.102465903	29119
BRCA	CTNNA3	DNADamage	0.0436019	Inhibition	-0.375946561	29119
BRCA	CTNNA3	EMT	0.0530564	None	0.498553457	29119
BRCA	CTNNA3	Hormone AR	0.610215	None	0.129099143	29119
BRCA	CTNNA3	Hormone ER	0.510094	None	0.260659732	29119
BRCA	CTNNA3	PI3KAKT	0.146345	None	-0.325812595	29119
BRCA	CTNNA3	RASMAPK	0.146345	None	0.265505569	29119
BRCA	CTNNA3	RTK	0.510094	None	-0.112900096	29119
BRCA	CTNNA3	TSCmTOR	0.999985	None	2.071297794e-06	29119
BRCA	EGFR	Apoptosis	3.79285e-10	Activation	0.673319077	1956
BRCA	EGFR	CellCycle	0.110048	None	0.216067207	1956
BRCA	EGFR	DNADamage	0.0290481	Inhibition	-0.298191772	1956
BRCA	EGFR	EMT	1.65613e-10	Activation	1.269331179	1956
BRCA	EGFR	Hormone AR	2.40257e-36	Inhibition	-2.618159912	1956
BRCA	EGFR	Hormone ER	3.48621e-41	Inhibition	-3.656733864	1956
BRCA	EGFR	PI3KAKT	1.1832e-05	Activation	0.727030344	1956
BRCA	EGFR	RASMAPK	1.1832e-05	Activation	0.623707515	1956
BRCA	EGFR	RTK	4.69484e-06	Activation	0.572428525	1956
BRCA	EGFR	TSCmTOR	0.431641	None	-0.088627662	1956
BRCA	FARP2	Apoptosis	3.24709e-07	Inhibition	-0.556688778	9855
BRCA	FARP2	CellCycle	3.21687e-27	Inhibition	-1.398661071	9855
BRCA	FARP2	DNADamage	9.5081e-06	Inhibition	-0.600658277	9855
BRCA	FARP2	EMT	0.0190908	Activation	0.493855431	9855
BRCA	FARP2	Hormone AR	1.59298e-14	Activation	1.657563607	9855
BRCA	FARP2	Hormone ER	6.0574e-15	Activation	2.222664509	9855
BRCA	FARP2	PI3KAKT	0.133561	None	-0.254510489	9855
BRCA	FARP2	RASMAPK	0.133561	None	0.224113081	9855
BRCA	FARP2	RTK	0.81378	None	0.028724522	9855
BRCA	FARP2	TSCmTOR	0.0381789	Inhibition	-0.24921402	9855
BRCA	FAT1	Apoptosis	1.8972e-05	Activation	0.469978446	2195
BRCA	FAT1	CellCycle	0.0138436	Activation	0.331730583	2195
BRCA	FAT1	DNADamage	0.160509	None	-0.19126454	2195
BRCA	FAT1	EMT	0.000238048	Activation	0.740687992	2195
BRCA	FAT1	Hormone AR	1.85123e-25	Inhibition	-2.203610508	2195
BRCA	FAT1	Hormone ER	2.27992e-30	Inhibition	-3.165740621	2195
BRCA	FAT1	PI3KAKT	0.000824623	Activation	0.561892796	2195
BRCA	FAT1	RASMAPK	1.6228e-05	Activation	0.630916449	2195
BRCA	FAT1	RTK	6.5896e-08	Activation	0.674072761	2195
BRCA	FAT1	TSCmTOR	0.563308	None	0.065256692	2195
BRCA	FER	Apoptosis	0.366316	None	0.120687253	2241
BRCA	FER	CellCycle	0.366316	None	-0.151395121	2241
BRCA	FER	DNADamage	0.00625244	Inhibition	-0.422172111	2241
BRCA	FER	EMT	0.0304675	Activation	0.4888422	2241
BRCA	FER	Hormone AR	0.87195	None	-0.034745886	2241
BRCA	FER	Hormone ER	0.812081	None	-0.097347164	2241
BRCA	FER	PI3KAKT	0.801759	None	0.07639698	2241
BRCA	FER	RASMAPK	0.00625244	Activation	0.435455123	2241
BRCA	FER	RTK	0.00013198	Activation	0.528710458	2241
BRCA	FER	TSCmTOR	0.366316	None	-0.142888404	2241
BRCA	FOXF1	Apoptosis	0.622494	None	0.057276171	2294
BRCA	FOXF1	CellCycle	0.000757207	Inhibition	-0.495903815	2294
BRCA	FOXF1	DNADamage	0.0260733	Inhibition	-0.327117532	2294
BRCA	FOXF1	EMT	2.91975e-06	Activation	0.994927542	2294
BRCA	FOXF1	Hormone AR	0.0142836	Inhibition	-0.614182589	2294
BRCA	FOXF1	Hormone ER	0.0142836	Inhibition	-0.77964385	2294
BRCA	FOXF1	PI3KAKT	0.622494	None	-0.080676462	2294
BRCA	FOXF1	RASMAPK	0.0410197	Activation	0.315149545	2294
BRCA	FOXF1	RTK	0.230721	None	0.170453138	2294
BRCA	FOXF1	TSCmTOR	0.570003	None	-0.083959391	2294
BRCA	FYN	Apoptosis	0.000230391	Activation	0.413561957	2534
BRCA	FYN	CellCycle	0.457044	None	-0.108281541	2534
BRCA	FYN	DNADamage	0.047378	Inhibition	-0.290295059	2534
BRCA	FYN	EMT	2.26328e-12	Activation	1.382759012	2534
BRCA	FYN	Hormone AR	3.65423e-18	Inhibition	-1.875863465	2534
BRCA	FYN	Hormone ER	6.72312e-22	Inhibition	-2.707877578	2534
BRCA	FYN	PI3KAKT	0.0917557	None	0.303077628	2534
BRCA	FYN	RASMAPK	0.00109763	Activation	0.483929888	2534
BRCA	FYN	RTK	0.39956	None	0.120917786	2534
BRCA	FYN	TSCmTOR	0.867011	None	-0.018860438	2534
BRCA	G6PD	Apoptosis	2.8287e-05	Activation	0.479342571	2539
BRCA	G6PD	CellCycle	7.0109e-06	Activation	0.648356483	2539
BRCA	G6PD	DNADamage	0.855263	None	-0.024092098	2539
BRCA	G6PD	EMT	0.0286168	Inhibition	-0.445273926	2539
BRCA	G6PD	Hormone AR	8.3802e-05	Inhibition	-0.904877707	2539
BRCA	G6PD	Hormone ER	0.000566996	Inhibition	-1.040462586	2539
BRCA	G6PD	PI3KAKT	0.0119269	Activation	0.439858737	2539
BRCA	G6PD	RASMAPK	0.088994	None	-0.24559078	2539
BRCA	G6PD	RTK	0.0187081	Activation	0.300534729	2539
BRCA	G6PD	TSCmTOR	0.000593379	Activation	0.406105791	2539
BRCA	GAS1	Apoptosis	0.585156	None	0.057978134	2619
BRCA	GAS1	CellCycle	0.000167475	Inhibition	-0.509035404	2619
BRCA	GAS1	DNADamage	2.02875e-09	Inhibition	-0.804614193	2619
BRCA	GAS1	EMT	8.06353e-13	Activation	1.419251556	2619
BRCA	GAS1	Hormone AR	7.45989e-14	Inhibition	-1.648689235	2619
BRCA	GAS1	Hormone ER	2.02875e-09	Inhibition	-1.708250184	2619
BRCA	GAS1	PI3KAKT	0.0870113	None	0.288138596	2619
BRCA	GAS1	RASMAPK	1.37126e-10	Activation	0.916457962	2619
BRCA	GAS1	RTK	0.00215696	Activation	0.386101762	2619
BRCA	GAS1	TSCmTOR	0.0453466	Inhibition	-0.235186925	2619
BRCA	GATA3	Apoptosis	1.47437e-19	Inhibition	-0.953246707	2625
BRCA	GATA3	CellCycle	1.57225e-17	Inhibition	-1.11067592	2625
BRCA	GATA3	DNADamage	0.20408	None	-0.167425541	2625
BRCA	GATA3	EMT	0.0201948	Inhibition	-0.460972251	2625
BRCA	GATA3	Hormone AR	3.48051e-65	Activation	3.418551974	2625
BRCA	GATA3	Hormone ER	2.91252e-63	Activation	4.421999993	2625
BRCA	GATA3	PI3KAKT	2.12649e-12	Inhibition	-1.151565901	2625
BRCA	GATA3	RASMAPK	0.0201948	Inhibition	-0.331589826	2625
BRCA	GATA3	RTK	4.23611e-07	Inhibition	-0.623968741	2625
BRCA	GATA3	TSCmTOR	1.22887e-06	Inhibition	-0.550730067	2625
BRCA	IGF1R	Apoptosis	2.15471e-20	Inhibition	-0.974108652	3480
BRCA	IGF1R	CellCycle	2.03267e-13	Inhibition	-0.966940668	3480
BRCA	IGF1R	DNADamage	0.00020198	Inhibition	-0.499854273	3480
BRCA	IGF1R	EMT	0.208445	None	-0.257116113	3480
BRCA	IGF1R	Hormone AR	6.23906e-27	Activation	2.274839201	3480
BRCA	IGF1R	Hormone ER	4.62996e-48	Activation	3.925038612	3480
BRCA	IGF1R	PI3KAKT	4.86914e-07	Inhibition	-0.841554339	3480
BRCA	IGF1R	RASMAPK	0.397703	None	0.118776116	3480
BRCA	IGF1R	RTK	0.0335787	Inhibition	-0.270217505	3480
BRCA	IGF1R	TSCmTOR	1.7941e-05	Inhibition	-0.493234993	3480
BRCA	IL2RB	Apoptosis	1.49109e-13	Activation	0.804384639	3560
BRCA	IL2RB	CellCycle	0.290585	None	0.156900989	3560
BRCA	IL2RB	DNADamage	0.231332	None	0.18441388	3560
BRCA	IL2RB	EMT	0.0871248	None	0.403614609	3560
BRCA	IL2RB	Hormone AR	9.199e-05	Inhibition	-0.899247228	3560
BRCA	IL2RB	Hormone ER	6.60755e-07	Inhibition	-1.481613773	3560
BRCA	IL2RB	PI3KAKT	0.0871248	None	0.330709437	3560
BRCA	IL2RB	RASMAPK	0.910439	None	-0.015797442	3560
BRCA	IL2RB	RTK	0.910439	None	0.023506425	3560
BRCA	IL2RB	TSCmTOR	0.162126	None	0.186650102	3560
BRCA	LDLR	Apoptosis	0.0361131	Activation	0.283769466	3949
BRCA	LDLR	CellCycle	0.0231096	Activation	0.399563483	3949
BRCA	LDLR	DNADamage	0.599222	None	-0.081740228	3949
BRCA	LDLR	EMT	0.269328	None	-0.2567893	3949
BRCA	LDLR	Hormone AR	0.0361131	Inhibition	-0.548288056	3949
BRCA	LDLR	Hormone ER	0.0903081	None	-0.566438378	3949
BRCA	LDLR	PI3KAKT	0.109618	None	-0.301691246	3949
BRCA	LDLR	RASMAPK	0.787436	None	-0.037885859	3949
BRCA	LDLR	RTK	0.0418696	Activation	0.29180124	3949
BRCA	LDLR	TSCmTOR	0.599222	None	-0.069145607	3949
BRCA	LIN7C	Apoptosis	0.66723	None	-0.066232531	55327
BRCA	LIN7C	CellCycle	0.991578	None	-0.002214513	55327
BRCA	LIN7C	DNADamage	0.51164	None	0.121337685	55327
BRCA	LIN7C	EMT	0.0888165	None	-0.392398266	55327
BRCA	LIN7C	Hormone AR	0.0338643	Activation	0.630246652	55327
BRCA	LIN7C	Hormone ER	0.0875157	None	0.594881606	55327
BRCA	LIN7C	PI3KAKT	0.0827807	None	-0.367402034	55327
BRCA	LIN7C	RASMAPK	0.406703	None	-0.163674084	55327
BRCA	LIN7C	RTK	0.0703793	None	-0.299509801	55327
BRCA	LIN7C	TSCmTOR	0.991578	None	0.00118939	55327
BRCA	LMO7	Apoptosis	0.155226	None	0.172877762	4008
BRCA	LMO7	CellCycle	0.109544	None	0.252253413	4008
BRCA	LMO7	DNADamage	0.970051	None	0.00942597	4008
BRCA	LMO7	EMT	0.155226	None	0.313146385	4008
BRCA	LMO7	Hormone AR	4.20511e-07	Inhibition	-1.145660966	4008
BRCA	LMO7	Hormone ER	1.46448e-07	Inhibition	-1.589288965	4008
BRCA	LMO7	PI3KAKT	0.581524	None	0.119787588	4008
BRCA	LMO7	RASMAPK	0.0272727	Activation	0.356862346	4008
BRCA	LMO7	RTK	0.0272727	Activation	0.315299647	4008
BRCA	LMO7	TSCmTOR	0.970051	None	0.004229552	4008
BRCA	MAPK3	Apoptosis	3.59882e-08	Inhibition	-0.597113111	5595
BRCA	MAPK3	CellCycle	3.29562e-08	Inhibition	-0.746108394	5595
BRCA	MAPK3	DNADamage	0.000370165	Inhibition	-0.480588758	5595
BRCA	MAPK3	EMT	0.941821	None	0.014259497	5595
BRCA	MAPK3	Hormone AR	1.08745e-14	Activation	1.678915253	5595
BRCA	MAPK3	Hormone ER	4.35982e-16	Activation	2.330663844	5595
BRCA	MAPK3	PI3KAKT	0.00014322	Inhibition	-0.640990142	5595
BRCA	MAPK3	RASMAPK	0.361488	None	-0.138093135	5595
BRCA	MAPK3	RTK	1.2322e-05	Inhibition	-0.547987248	5595
BRCA	MAPK3	TSCmTOR	0.211579	None	-0.154815016	5595
BRCA	MDGA1	Apoptosis	0.00012612	Inhibition	-0.42795358	266727
BRCA	MDGA1	CellCycle	1.18975e-19	Inhibition	-1.193265055	266727
BRCA	MDGA1	DNADamage	1.32958e-09	Inhibition	-0.826097061	266727
BRCA	MDGA1	EMT	5.95194e-08	Activation	1.091886596	266727
BRCA	MDGA1	Hormone AR	0.381516	None	0.204039897	266727
BRCA	MDGA1	Hormone ER	0.000608845	Activation	1.001871167	266727
BRCA	MDGA1	PI3KAKT	0.541624	None	-0.099778591	266727
BRCA	MDGA1	RASMAPK	0.000173234	Activation	0.549636139	266727
BRCA	MDGA1	RTK	0.381516	None	0.120974322	266727
BRCA	MDGA1	TSCmTOR	0.0656488	None	-0.224686955	266727
BRCA	NCOA6	Apoptosis	0.807167	None	0.088174131	23054
BRCA	NCOA6	CellCycle	0.0134752	Activation	0.418881065	23054
BRCA	NCOA6	DNADamage	0.807167	None	0.075951128	23054
BRCA	NCOA6	EMT	0.339816	None	-0.320341186	23054
BRCA	NCOA6	Hormone AR	0.807167	None	0.169561135	23054
BRCA	NCOA6	Hormone ER	0.807167	None	0.170150522	23054
BRCA	NCOA6	PI3KAKT	0.237296	None	0.323619269	23054
BRCA	NCOA6	RASMAPK	0.819619	None	0.062504745	23054
BRCA	NCOA6	RTK	0.989319	None	0.001629295	23054
BRCA	NCOA6	TSCmTOR	0.989319	None	0.008016148	23054
BRCA	PARD3	Apoptosis	0.101335	None	0.191628682	56288
BRCA	PARD3	CellCycle	2.07919e-07	Activation	0.704409536	56288
BRCA	PARD3	DNADamage	0.428146	None	0.125302981	56288
BRCA	PARD3	EMT	0.0100062	Inhibition	-0.546873503	56288
BRCA	PARD3	Hormone AR	9.49149e-09	Inhibition	-1.279392492	56288
BRCA	PARD3	Hormone ER	2.0723e-12	Inhibition	-2.04238276	56288
BRCA	PARD3	PI3KAKT	0.031626	Activation	0.383566673	56288
BRCA	PARD3	RASMAPK	0.553148	None	-0.083339057	56288
BRCA	PARD3	RTK	2.1355e-05	Activation	0.537695696	56288
BRCA	PARD3	TSCmTOR	0.553148	None	0.069795271	56288
BRCA	PCSK9	Apoptosis	0.402604	None	0.088984239	255738
BRCA	PCSK9	CellCycle	0.0598937	None	-0.267155345	255738
BRCA	PCSK9	DNADamage	0.247623	None	-0.161482232	255738
BRCA	PCSK9	EMT	1.0884e-05	Activation	0.904938157	255738
BRCA	PCSK9	Hormone AR	1.03524e-06	Inhibition	-1.112127985	255738
BRCA	PCSK9	Hormone ER	1.03524e-06	Inhibition	-1.469866953	255738
BRCA	PCSK9	PI3KAKT	0.0598937	None	0.324191643	255738
BRCA	PCSK9	RASMAPK	0.000200804	Activation	0.552693159	255738
BRCA	PCSK9	RTK	0.0185135	Activation	0.310233497	255738
BRCA	PCSK9	TSCmTOR	0.00595855	Inhibition	-0.333112758	255738
BRCA	PDZD11	Apoptosis	0.611174	None	0.060498056	51248
BRCA	PDZD11	CellCycle	0.039841	Activation	0.296581964	51248
BRCA	PDZD11	DNADamage	0.0843619	None	0.249035076	51248
BRCA	PDZD11	EMT	0.00428456	Inhibition	-0.686119135	51248
BRCA	PDZD11	Hormone AR	0.00808643	Activation	0.652014921	51248
BRCA	PDZD11	Hormone ER	0.011807	Activation	0.797922555	51248
BRCA	PDZD11	PI3KAKT	0.119838	None	-0.272827471	51248
BRCA	PDZD11	RASMAPK	0.0276691	Inhibition	-0.345098213	51248
BRCA	PDZD11	RTK	0.00801117	Inhibition	-0.383635364	51248
BRCA	PDZD11	TSCmTOR	0.611174	None	-0.057264298	51248
BRCA	PKHD1	Apoptosis	0.736263	None	0.035787039	5314
BRCA	PKHD1	CellCycle	3.26741e-06	Inhibition	-0.6400046	5314
BRCA	PKHD1	DNADamage	0.0279161	Inhibition	-0.307904518	5314
BRCA	PKHD1	EMT	1.54288e-07	Activation	1.094977619	5314
BRCA	PKHD1	Hormone AR	0.0395397	Inhibition	-0.462028754	5314
BRCA	PKHD1	Hormone ER	0.0255917	Inhibition	-0.684289605	5314
BRCA	PKHD1	PI3KAKT	0.0255917	Activation	0.401250671	5314
BRCA	PKHD1	RASMAPK	2.58483e-07	Activation	0.758137803	5314
BRCA	PKHD1	RTK	4.951e-05	Activation	0.517674933	5314
BRCA	PKHD1	TSCmTOR	0.289558	None	-0.126512219	5314
BRCA	PLAUR	Apoptosis	1.36777e-12	Activation	0.760334364	5329
BRCA	PLAUR	CellCycle	3.0457e-06	Activation	0.634724174	5329
BRCA	PLAUR	DNADamage	0.969643	None	0.005028604	5329
BRCA	PLAUR	EMT	0.01738	Activation	0.498494901	5329
BRCA	PLAUR	Hormone AR	5.7961e-28	Inhibition	-2.322900234	5329
BRCA	PLAUR	Hormone ER	3.44888e-28	Inhibition	-3.069437101	5329
BRCA	PLAUR	PI3KAKT	0.00619022	Activation	0.484715786	5329
BRCA	PLAUR	RASMAPK	0.210162	None	0.203375342	5329
BRCA	PLAUR	RTK	0.495549	None	0.103761932	5329
BRCA	PLAUR	TSCmTOR	0.518267	None	0.081976043	5329
BRCA	POU2F1	Apoptosis	0.0219393	Activation	0.302158901	5451
BRCA	POU2F1	CellCycle	0.247441	None	0.189426609	5451
BRCA	POU2F1	DNADamage	0.950547	None	0.008178246	5451
BRCA	POU2F1	EMT	0.648384	None	-0.107345959	5451
BRCA	POU2F1	Hormone AR	0.0219393	Activation	0.600203816	5451
BRCA	POU2F1	Hormone ER	0.0219393	Activation	0.764724817	5451
BRCA	POU2F1	PI3KAKT	0.0757007	None	-0.353239039	5451
BRCA	POU2F1	RASMAPK	0.648384	None	-0.088974577	5451
BRCA	POU2F1	RTK	0.392511	None	-0.132937984	5451
BRCA	POU2F1	TSCmTOR	0.20057	None	-0.184656023	5451
BRCA	PTK7	Apoptosis	2.347e-05	Activation	0.46356374	5754
BRCA	PTK7	CellCycle	2.38788e-06	Activation	0.641220937	5754
BRCA	PTK7	DNADamage	0.165398	None	0.190166594	5754
BRCA	PTK7	EMT	0.000758169	Activation	0.681591857	5754
BRCA	PTK7	Hormone AR	4.59628e-24	Inhibition	-2.154617289	5754
BRCA	PTK7	Hormone ER	2.66619e-29	Inhibition	-3.12306579	5754
BRCA	PTK7	PI3KAKT	3.5155e-07	Activation	0.866544704	5754
BRCA	PTK7	RASMAPK	0.0284926	Activation	0.319238599	5754
BRCA	PTK7	RTK	0.0263083	Activation	0.287115651	5754
BRCA	PTK7	TSCmTOR	0.863054	None	0.019403188	5754
BRCA	PTPRB	Apoptosis	0.0174161	Inhibition	-0.252581996	5787
BRCA	PTPRB	CellCycle	9.53233e-26	Inhibition	-1.363499959	5787
BRCA	PTPRB	DNADamage	3.13663e-10	Inhibition	-0.844447876	5787
BRCA	PTPRB	EMT	4.73584e-12	Activation	1.37466749	5787
BRCA	PTPRB	Hormone AR	0.015536	Activation	0.529033508	5787
BRCA	PTPRB	Hormone ER	0.00741595	Activation	0.777346846	5787
BRCA	PTPRB	PI3KAKT	0.00197596	Inhibition	-0.538934083	5787
BRCA	PTPRB	RASMAPK	0.00212136	Activation	0.451205519	5787
BRCA	PTPRB	RTK	0.00741595	Activation	0.335936297	5787
BRCA	PTPRB	TSCmTOR	6.6307e-05	Inhibition	-0.470930051	5787
BRCA	RAP2A	Apoptosis	1.8551e-08	Activation	0.60804654	5911
BRCA	RAP2A	CellCycle	3.14618e-12	Activation	0.919407682	5911
BRCA	RAP2A	DNADamage	0.0193952	Activation	0.325802727	5911
BRCA	RAP2A	EMT	0.957008	None	0.010602264	5911
BRCA	RAP2A	Hormone AR	5.74868e-14	Inhibition	-1.631381201	5911
BRCA	RAP2A	Hormone ER	2.51019e-19	Inhibition	-2.545799285	5911
BRCA	RAP2A	PI3KAKT	0.0071835	Activation	0.464974172	5911
BRCA	RAP2A	RASMAPK	0.779081	None	0.053784736	5911
BRCA	RAP2A	RTK	0.14007	None	0.193525443	5911
BRCA	RAP2A	TSCmTOR	0.000538458	Activation	0.408204051	5911
BRCA	RTN4RL1	Apoptosis	2.66593e-14	Inhibition	-0.808010793	146760
BRCA	RTN4RL1	CellCycle	1.05976e-16	Inhibition	-1.08564224	146760
BRCA	RTN4RL1	DNADamage	0.000141457	Inhibition	-0.525397593	146760
BRCA	RTN4RL1	EMT	0.536695	None	-0.121149307	146760
BRCA	RTN4RL1	Hormone AR	1.77017e-17	Activation	1.828615134	146760
BRCA	RTN4RL1	Hormone ER	4.66812e-29	Activation	3.106866293	146760
BRCA	RTN4RL1	PI3KAKT	0.085698	None	-0.297337067	146760
BRCA	RTN4RL1	RASMAPK	0.449076	None	0.117120405	146760
BRCA	RTN4RL1	RTK	0.0616334	None	-0.245980109	146760
BRCA	RTN4RL1	TSCmTOR	0.0225996	Inhibition	-0.277745677	146760
BRCA	SLC2A4	Apoptosis	0.878157	None	0.037782947	6517
BRCA	SLC2A4	CellCycle	0.000985959	Inhibition	-0.473680766	6517
BRCA	SLC2A4	DNADamage	0.000215723	Inhibition	-0.539246398	6517
BRCA	SLC2A4	EMT	1.193e-06	Activation	1.027018289	6517
BRCA	SLC2A4	Hormone AR	0.37682	None	-0.28249749	6517
BRCA	SLC2A4	Hormone ER	0.878157	None	-0.140743396	6517
BRCA	SLC2A4	PI3KAKT	0.840549	None	0.109367531	6517
BRCA	SLC2A4	RASMAPK	0.286062	None	0.221582837	6517
BRCA	SLC2A4	RTK	0.878157	None	-0.032316708	6517
BRCA	SLC2A4	TSCmTOR	0.928944	None	-0.010048555	6517
BRCA	SLC47A1	Apoptosis	0.0772268	None	0.241129636	55244
BRCA	SLC47A1	CellCycle	0.836214	None	0.041445455	55244
BRCA	SLC47A1	DNADamage	0.027802	Inhibition	-0.37661797	55244
BRCA	SLC47A1	EMT	0.027802	Activation	0.540699021	55244
BRCA	SLC47A1	Hormone AR	0.836214	None	0.068588207	55244
BRCA	SLC47A1	Hormone ER	0.68109	None	0.234025862	55244
BRCA	SLC47A1	PI3KAKT	0.868018	None	-0.027277417	55244
BRCA	SLC47A1	RASMAPK	0.38708	None	0.182486436	55244
BRCA	SLC47A1	RTK	0.813463	None	-0.069407471	55244
BRCA	SLC47A1	TSCmTOR	0.19085	None	0.199433773	55244
BRCA	SLC4A2	Apoptosis	0.00622793	Inhibition	-0.342122679	6522
BRCA	SLC4A2	CellCycle	0.322334	None	0.217965777	6522
BRCA	SLC4A2	DNADamage	0.912243	None	-0.01564877	6522
BRCA	SLC4A2	EMT	0.912243	None	0.021529193	6522
BRCA	SLC4A2	Hormone AR	0.912243	None	-0.047347872	6522
BRCA	SLC4A2	Hormone ER	0.912243	None	0.072972577	6522
BRCA	SLC4A2	PI3KAKT	0.757606	None	0.144318636	6522
BRCA	SLC4A2	RASMAPK	0.912243	None	0.034709675	6522
BRCA	SLC4A2	RTK	0.343086	None	0.181158442	6522
BRCA	SLC4A2	TSCmTOR	0.00139099	Activation	0.427802306	6522
BRCA	SLCO2A1	Apoptosis	0.627701	None	0.061203517	6578
BRCA	SLCO2A1	CellCycle	3.66571e-13	Inhibition	-0.979494464	6578
BRCA	SLCO2A1	DNADamage	0.00180938	Inhibition	-0.454836541	6578
BRCA	SLCO2A1	EMT	7.96566e-07	Activation	1.016135324	6578
BRCA	SLCO2A1	Hormone AR	0.731369	None	0.073993092	6578
BRCA	SLCO2A1	Hormone ER	0.255515	None	-0.35899048	6578
BRCA	SLCO2A1	PI3KAKT	0.0498848	Inhibition	-0.351804968	6578
BRCA	SLCO2A1	RASMAPK	0.0498848	Activation	0.295882791	6578
BRCA	SLCO2A1	RTK	0.00904877	Activation	0.354162293	6578
BRCA	SLCO2A1	TSCmTOR	0.0165105	Inhibition	-0.29699222	6578
BRCA	SPAST	Apoptosis	0.00121179	Activation	0.388693412	6683
BRCA	SPAST	CellCycle	1.81602e-06	Activation	0.677180172	6683
BRCA	SPAST	DNADamage	0.00313127	Activation	0.425906871	6683
BRCA	SPAST	EMT	0.450396	None	-0.162868187	6683
BRCA	SPAST	Hormone AR	0.0659642	None	-0.458676781	6683
BRCA	SPAST	Hormone ER	0.00124107	Inhibition	-1.000369016	6683
BRCA	SPAST	PI3KAKT	0.241893	None	0.224177615	6683
BRCA	SPAST	RASMAPK	0.110068	None	-0.257604353	6683
BRCA	SPAST	RTK	0.548052	None	0.073246894	6683
BRCA	SPAST	TSCmTOR	0.384279	None	0.114771969	6683
BRCA	SRC	Apoptosis	0.04159	Activation	0.238096713	6714
BRCA	SRC	CellCycle	2.85397e-10	Activation	0.863748383	6714
BRCA	SRC	DNADamage	0.0597847	None	0.268191942	6714
BRCA	SRC	EMT	0.171231	None	-0.278382263	6714
BRCA	SRC	Hormone AR	0.000115952	Inhibition	-0.887725033	6714
BRCA	SRC	Hormone ER	0.000115952	Inhibition	-1.166629555	6714
BRCA	SRC	PI3KAKT	0.0363625	Activation	0.386808188	6714
BRCA	SRC	RASMAPK	0.100826	None	-0.245122928	6714
BRCA	SRC	RTK	0.20338	None	-0.15518433	6714
BRCA	SRC	TSCmTOR	0.00248468	Activation	0.369699941	6714
BRCA	SRPX	Apoptosis	0.378651	None	-0.109628654	8406
BRCA	SRPX	CellCycle	4.85912e-10	Inhibition	-0.833494266	8406
BRCA	SRPX	DNADamage	5.90414e-10	Inhibition	-0.826320592	8406
BRCA	SRPX	EMT	2.18456e-20	Activation	1.808826174	8406
BRCA	SRPX	Hormone AR	1.2082e-07	Inhibition	-1.158399732	8406
BRCA	SRPX	Hormone ER	5.7236e-05	Inhibition	-1.168006264	8406
BRCA	SRPX	PI3KAKT	0.729578	None	0.056752504	8406
BRCA	SRPX	RASMAPK	3.57236e-12	Activation	0.993603942	8406
BRCA	SRPX	RTK	0.000358469	Activation	0.445138165	8406
BRCA	SRPX	TSCmTOR	0.476867	None	-0.089057795	8406
BRCA	SSX2IP	Apoptosis	0.278347	None	0.156734539	117178
BRCA	SSX2IP	CellCycle	1.79972e-07	Activation	0.730638999	117178
BRCA	SSX2IP	DNADamage	0.000279842	Activation	0.530203706	117178
BRCA	SSX2IP	EMT	0.0230426	Inhibition	-0.527203413	117178
BRCA	SSX2IP	Hormone AR	0.724881	None	-0.096898684	117178
BRCA	SSX2IP	Hormone ER	0.686586	None	-0.168620458	117178
BRCA	SSX2IP	PI3KAKT	0.29516	None	0.220676564	117178
BRCA	SSX2IP	RASMAPK	0.185078	None	-0.250413835	117178
BRCA	SSX2IP	RTK	0.86555	None	-0.020611637	117178
BRCA	SSX2IP	TSCmTOR	0.513456	None	-0.103366659	117178
BRCA	TCF15	Apoptosis	0.702147	None	0.061643567	6939
BRCA	TCF15	CellCycle	0.414135	None	0.139200616	6939
BRCA	TCF15	DNADamage	0.409248	None	-0.179121334	6939
BRCA	TCF15	EMT	0.00850772	Activation	0.588020539	6939
BRCA	TCF15	Hormone AR	0.000180777	Inhibition	-0.886568848	6939
BRCA	TCF15	Hormone ER	0.000180777	Inhibition	-1.161530937	6939
BRCA	TCF15	PI3KAKT	0.409248	None	0.208077945	6939
BRCA	TCF15	RASMAPK	0.998806	None	-0.000210087	6939
BRCA	TCF15	RTK	0.813727	None	-0.041593655	6939
BRCA	TCF15	TSCmTOR	0.414135	None	-0.122211684	6939
BRCA	TFRC	Apoptosis	1.05596e-11	Activation	0.744821104	7037
BRCA	TFRC	CellCycle	2.87458e-09	Activation	0.790321102	7037
BRCA	TFRC	DNADamage	0.787077	None	0.049405346	7037
BRCA	TFRC	EMT	0.319202	None	0.222853617	7037
BRCA	TFRC	Hormone AR	1.65327e-11	Inhibition	-1.480300086	7037
BRCA	TFRC	Hormone ER	1.90997e-11	Inhibition	-1.919071233	7037
BRCA	TFRC	PI3KAKT	0.0115365	Activation	0.440892029	7037
BRCA	TFRC	RASMAPK	0.847758	None	0.026925623	7037
BRCA	TFRC	RTK	3.63229e-07	Activation	0.628901236	7037
BRCA	TFRC	TSCmTOR	0.319202	None	0.128253785	7037
BRCA	TJP1	Apoptosis	0.5576	None	-0.078929571	7082
BRCA	TJP1	CellCycle	2.11727e-09	Inhibition	-0.826075758	7082
BRCA	TJP1	DNADamage	1.6086e-05	Inhibition	-0.6096671	7082
BRCA	TJP1	EMT	0.000129401	Activation	0.789290176	7082
BRCA	TJP1	Hormone AR	0.5576	None	0.126550499	7082
BRCA	TJP1	Hormone ER	0.5576	None	0.178119103	7082
BRCA	TJP1	PI3KAKT	0.389782	None	-0.179948678	7082
BRCA	TJP1	RASMAPK	0.000129401	Activation	0.566081871	7082
BRCA	TJP1	RTK	0.00519917	Activation	0.366381446	7082
BRCA	TJP1	TSCmTOR	0.0772629	None	-0.224023991	7082
BRCA	VCL	Apoptosis	0.0412723	Activation	0.221095497	7414
BRCA	VCL	CellCycle	0.00363806	Inhibition	-0.395575552	7414
BRCA	VCL	DNADamage	4.55969e-06	Inhibition	-0.6309476	7414
BRCA	VCL	EMT	7.29228e-13	Activation	1.440818816	7414
BRCA	VCL	Hormone AR	4.55969e-06	Inhibition	-1.022541105	7414
BRCA	VCL	Hormone ER	5.86649e-06	Inhibition	-1.316191348	7414
BRCA	VCL	PI3KAKT	0.511622	None	-0.107598346	7414
BRCA	VCL	RASMAPK	7.079e-07	Activation	0.73383519	7414
BRCA	VCL	RTK	0.000566162	Activation	0.436636396	7414
BRCA	VCL	TSCmTOR	0.026184	Inhibition	-0.259686439	7414
BRCA	WASF2	Apoptosis	0.570725	None	-0.069448895	10163
BRCA	WASF2	CellCycle	0.0053285	Inhibition	-0.394168259	10163
BRCA	WASF2	DNADamage	0.0742857	None	-0.248508499	10163
BRCA	WASF2	EMT	0.0272157	Activation	0.468589368	10163
BRCA	WASF2	Hormone AR	0.000238215	Inhibition	-0.872533627	10163
BRCA	WASF2	Hormone ER	0.00503932	Inhibition	-0.872061862	10163
BRCA	WASF2	PI3KAKT	0.0652757	None	0.327345089	10163
BRCA	WASF2	RASMAPK	0.000113654	Activation	0.613009876	10163
BRCA	WASF2	RTK	0.000249605	Activation	0.480969031	10163
BRCA	WASF2	TSCmTOR	0.984505	None	0.002186224	10163
CESC	ABCB1	Apoptosis	0.439001	None	0.355054835	5243
CESC	ABCB1	CellCycle	0.482123	None	-0.224627271	5243
CESC	ABCB1	DNADamage	0.592733	None	-0.181757664	5243
CESC	ABCB1	EMT	0.530539	None	0.344976326	5243
CESC	ABCB1	Hormone AR	0.530539	None	0.254952108	5243
CESC	ABCB1	Hormone ER	0.00512287	Activation	0.651962324	5243
CESC	ABCB1	PI3KAKT	0.530539	None	0.308267474	5243
CESC	ABCB1	RASMAPK	0.439001	None	0.429045014	5243
CESC	ABCB1	RTK	0.886298	None	-0.078046739	5243
CESC	ABCB1	TSCmTOR	0.903997	None	0.025119606	5243
CESC	ABCB11	Apoptosis	0.151968	None	0.461434523	8647
CESC	ABCB11	CellCycle	0.372411	None	0.228990711	8647
CESC	ABCB11	DNADamage	0.208714	None	-0.48491035	8647
CESC	ABCB11	EMT	0.384518	None	0.415952131	8647
CESC	ABCB11	Hormone AR	0.151968	None	-0.558006044	8647
CESC	ABCB11	Hormone ER	0.384518	None	-0.195869712	8647
CESC	ABCB11	PI3KAKT	0.921577	None	0.030944811	8647
CESC	ABCB11	RASMAPK	0.384518	None	0.325719954	8647
CESC	ABCB11	RTK	0.634884	None	-0.17357541	8647
CESC	ABCB11	TSCmTOR	0.251549	None	0.338523145	8647
CESC	ABCB4	Apoptosis	0.643272	None	-0.161227633	5244
CESC	ABCB4	CellCycle	0.630901	None	-0.199246931	5244
CESC	ABCB4	DNADamage	0.630901	None	-0.266497093	5244
CESC	ABCB4	EMT	0.22592	None	0.874197022	5244
CESC	ABCB4	Hormone AR	0.808963	None	-0.098754479	5244
CESC	ABCB4	Hormone ER	0.630901	None	0.201695422	5244
CESC	ABCB4	PI3KAKT	0.643272	None	0.261088808	5244
CESC	ABCB4	RASMAPK	0.811713	None	0.067976437	5244
CESC	ABCB4	RTK	0.808963	None	-0.105227367	5244
CESC	ABCB4	TSCmTOR	0.630901	None	-0.209958593	5244
CESC	ABCC6	Apoptosis	0.951319	None	-0.012973683	368
CESC	ABCC6	CellCycle	0.885248	None	-0.044602659	368
CESC	ABCC6	DNADamage	0.156796	None	0.501746228	368
CESC	ABCC6	EMT	0.640892	None	-0.384854711	368
CESC	ABCC6	Hormone AR	0.00902987	Activation	0.789982479	368
CESC	ABCC6	Hormone ER	0.00902987	Activation	0.583025289	368
CESC	ABCC6	PI3KAKT	0.885248	None	-0.083758885	368
CESC	ABCC6	RASMAPK	0.742032	None	0.217374876	368
CESC	ABCC6	RTK	0.640892	None	-0.305704865	368
CESC	ABCC6	TSCmTOR	0.859714	None	-0.108848458	368
CESC	ABCG5	Apoptosis	0.861699	None	0.037487388	64240
CESC	ABCG5	CellCycle	0.468468	None	0.207448459	64240
CESC	ABCG5	DNADamage	0.040807	Activation	0.683102475	64240
CESC	ABCG5	EMT	0.385422	None	-0.547591244	64240
CESC	ABCG5	Hormone AR	0.00145901	Activation	0.943878772	64240
CESC	ABCG5	Hormone ER	0.385422	None	0.28935204	64240
CESC	ABCG5	PI3KAKT	0.773959	None	-0.122863299	64240
CESC	ABCG5	RASMAPK	0.773959	None	-0.152593492	64240
CESC	ABCG5	RTK	0.773959	None	-0.146572867	64240
CESC	ABCG5	TSCmTOR	0.626198	None	-0.182081373	64240
CESC	ATP1A1	Apoptosis	0.103145	None	-0.427821063	476
CESC	ATP1A1	CellCycle	0.296879	None	-0.218551528	476
CESC	ATP1A1	DNADamage	0.0809664	None	-0.573397332	476
CESC	ATP1A1	EMT	0.483105	None	0.338521007	476
CESC	ATP1A1	Hormone AR	0.0809664	None	-0.572335458	476
CESC	ATP1A1	Hormone ER	0.296879	None	0.24202941	476
CESC	ATP1A1	PI3KAKT	0.296879	None	0.437773794	476
CESC	ATP1A1	RASMAPK	0.689054	None	0.141899672	476
CESC	ATP1A1	RTK	0.0809664	None	0.701114941	476
CESC	ATP1A1	TSCmTOR	0.794413	None	0.053952062	476
CESC	AXIN1	Apoptosis	0.642179	None	0.279086795	8312
CESC	AXIN1	CellCycle	0.731754	None	-0.094267499	8312
CESC	AXIN1	DNADamage	0.731754	None	0.166635054	8312
CESC	AXIN1	EMT	0.731754	None	0.277299132	8312
CESC	AXIN1	Hormone AR	0.731754	None	0.213090259	8312
CESC	AXIN1	Hormone ER	0.866495	None	-0.053792422	8312
CESC	AXIN1	PI3KAKT	0.0761589	None	-0.826265823	8312
CESC	AXIN1	RASMAPK	0.642179	None	-0.329560178	8312
CESC	AXIN1	RTK	0.982172	None	-0.006726114	8312
CESC	AXIN1	TSCmTOR	0.642179	None	-0.235550825	8312
CESC	B4GALT1	Apoptosis	0.80206	None	0.288145637	2683
CESC	B4GALT1	CellCycle	0.80206	None	-0.106130418	2683
CESC	B4GALT1	DNADamage	0.804672	None	0.091305071	2683
CESC	B4GALT1	EMT	0.80206	None	-0.19653007	2683
CESC	B4GALT1	Hormone AR	0.939437	None	0.019085644	2683
CESC	B4GALT1	Hormone ER	0.80206	None	0.086535545	2683
CESC	B4GALT1	PI3KAKT	0.80206	None	-0.246101632	2683
CESC	B4GALT1	RASMAPK	0.80206	None	0.430645142	2683
CESC	B4GALT1	RTK	0.80206	None	-0.31583019	2683
CESC	B4GALT1	TSCmTOR	0.80206	None	0.101012304	2683
CESC	BAAT	Apoptosis	0.78529	None	-0.069223188	570
CESC	BAAT	CellCycle	0.156203	None	0.370612823	570
CESC	BAAT	DNADamage	0.128341	None	0.633314056	570
CESC	BAAT	EMT	0.78529	None	-0.150788266	570
CESC	BAAT	Hormone AR	0.274111	None	0.36901449	570
CESC	BAAT	Hormone ER	0.78529	None	-0.052204433	570
CESC	BAAT	PI3KAKT	0.156825	None	-0.58336388	570
CESC	BAAT	RASMAPK	0.156825	None	-0.543761831	570
CESC	BAAT	RTK	0.299963	None	-0.402142934	570
CESC	BAAT	TSCmTOR	0.469006	None	-0.20289569	570
CESC	BRCA1	Apoptosis	0.889134	None	0.072020283	672
CESC	BRCA1	CellCycle	0.223585	None	0.343717839	672
CESC	BRCA1	DNADamage	0.703893	None	0.273465787	672
CESC	BRCA1	EMT	0.889134	None	-0.204602546	672
CESC	BRCA1	Hormone AR	0.752495	None	0.219234025	672
CESC	BRCA1	Hormone ER	0.703893	None	0.208682002	672
CESC	BRCA1	PI3KAKT	0.889134	None	-0.043858335	672
CESC	BRCA1	RASMAPK	0.889134	None	-0.049057742	672
CESC	BRCA1	RTK	0.106028	None	0.760243641	672
CESC	BRCA1	TSCmTOR	0.889134	None	-0.095298252	672
CESC	BSG	Apoptosis	0.867413	None	0.112313823	682
CESC	BSG	CellCycle	0.867413	None	0.118298861	682
CESC	BSG	DNADamage	0.867413	None	0.080352851	682
CESC	BSG	EMT	0.375546	None	0.695428502	682
CESC	BSG	Hormone AR	0.375546	None	-0.477481254	682
CESC	BSG	Hormone ER	0.867413	None	-0.064246259	682
CESC	BSG	PI3KAKT	0.867413	None	-0.053340687	682
CESC	BSG	RASMAPK	0.867413	None	-0.04766468	682
CESC	BSG	RTK	0.867413	None	-0.070221075	682
CESC	BSG	TSCmTOR	0.867413	None	-0.071993291	682
CESC	CD160	Apoptosis	0.368929	None	0.259938684	11126
CESC	CD160	CellCycle	0.963596	None	-0.036285644	11126
CESC	CD160	DNADamage	0.971394	None	-0.009274338	11126
CESC	CD160	EMT	0.963596	None	-0.065125974	11126
CESC	CD160	Hormone AR	0.262265	None	0.374549324	11126
CESC	CD160	Hormone ER	0.0476536	Activation	0.533949941	11126
CESC	CD160	PI3KAKT	0.44531	None	0.319598461	11126
CESC	CD160	RASMAPK	0.18111	None	0.517377026	11126
CESC	CD160	RTK	0.18111	None	0.530968226	11126
CESC	CD160	TSCmTOR	0.18111	None	0.375588695	11126
CESC	CDH1	Apoptosis	0.974707	None	0.006755673	999
CESC	CDH1	CellCycle	0.31822	None	-0.341874903	999
CESC	CDH1	DNADamage	0.540302	None	-0.201908013	999
CESC	CDH1	EMT	0.540302	None	0.330633327	999
CESC	CDH1	Hormone AR	0.369082	None	-0.394858207	999
CESC	CDH1	Hormone ER	0.529948	None	-0.190040151	999
CESC	CDH1	PI3KAKT	0.526942	None	-0.394427566	999
CESC	CDH1	RASMAPK	0.712729	None	0.133006369	999
CESC	CDH1	RTK	0.31822	None	0.55374898	999
CESC	CDH1	TSCmTOR	0.529948	None	0.224199114	999
CESC	CREBBP	Apoptosis	0.604413	None	0.193793984	1387
CESC	CREBBP	CellCycle	0.604413	None	0.174282817	1387
CESC	CREBBP	DNADamage	0.604413	None	-0.327958383	1387
CESC	CREBBP	EMT	0.604413	None	0.361387107	1387
CESC	CREBBP	Hormone AR	0.965567	None	-0.010733466	1387
CESC	CREBBP	Hormone ER	0.965567	None	0.025826363	1387
CESC	CREBBP	PI3KAKT	0.604413	None	0.434456293	1387
CESC	CREBBP	RASMAPK	0.965567	None	0.043027532	1387
CESC	CREBBP	RTK	0.604413	None	0.459440937	1387
CESC	CREBBP	TSCmTOR	0.965567	None	0.02387173	1387
CESC	CROCC	Apoptosis	0.317588	None	-0.442655074	9696
CESC	CROCC	CellCycle	0.327884	None	-0.317479414	9696
CESC	CROCC	DNADamage	0.976857	None	0.007429172	9696
CESC	CROCC	EMT	0.969644	None	-0.061456653	9696
CESC	CROCC	Hormone AR	0.500309	None	0.317421251	9696
CESC	CROCC	Hormone ER	0.500309	None	0.243553252	9696
CESC	CROCC	PI3KAKT	0.969644	None	0.132017471	9696
CESC	CROCC	RASMAPK	0.969644	None	-0.122786563	9696
CESC	CROCC	RTK	0.969644	None	-0.069244485	9696
CESC	CROCC	TSCmTOR	0.969644	None	-0.063756551	9696
CESC	CTNNA1	Apoptosis	0.94423	None	0.272441196	1495
CESC	CTNNA1	CellCycle	0.94423	None	0.064425901	1495
CESC	CTNNA1	DNADamage	0.94423	None	0.079864833	1495
CESC	CTNNA1	EMT	0.94423	None	-0.401915802	1495
CESC	CTNNA1	Hormone AR	0.948568	None	-0.027123806	1495
CESC	CTNNA1	Hormone ER	0.94423	None	-0.112740471	1495
CESC	CTNNA1	PI3KAKT	0.94423	None	-0.116646183	1495
CESC	CTNNA1	RASMAPK	0.94423	None	-0.312952838	1495
CESC	CTNNA1	RTK	0.948568	None	-0.019533341	1495
CESC	CTNNA1	TSCmTOR	0.94423	None	-0.149368479	1495
CESC	EGFR	Apoptosis	0.805119	None	-0.052418623	1956
CESC	EGFR	CellCycle	0.0208143	Inhibition	-0.471597029	1956
CESC	EGFR	DNADamage	2.47448e-07	Inhibition	-1.357406787	1956
CESC	EGFR	EMT	0.026896	Activation	0.960360422	1956
CESC	EGFR	Hormone AR	5.59887e-07	Inhibition	-1.254574081	1956
CESC	EGFR	Hormone ER	0.0234867	Inhibition	-0.489153567	1956
CESC	EGFR	PI3KAKT	0.612489	None	0.217646247	1956
CESC	EGFR	RASMAPK	0.341436	None	0.33407927	1956
CESC	EGFR	RTK	0.0511979	None	0.643903574	1956
CESC	EGFR	TSCmTOR	0.687066	None	0.103765318	1956
CESC	FARP2	Apoptosis	0.855066	None	-0.087699235	9855
CESC	FARP2	CellCycle	0.855066	None	-0.078567787	9855
CESC	FARP2	DNADamage	0.0316621	Activation	0.778834528	9855
CESC	FARP2	EMT	0.816908	None	-0.326090084	9855
CESC	FARP2	Hormone AR	0.0486152	Activation	0.648979046	9855
CESC	FARP2	Hormone ER	0.482854	None	0.283221008	9855
CESC	FARP2	PI3KAKT	0.937334	None	-0.025212382	9855
CESC	FARP2	RASMAPK	0.855066	None	-0.18577129	9855
CESC	FARP2	RTK	0.702393	None	-0.316036754	9855
CESC	FARP2	TSCmTOR	0.874102	None	-0.056301346	9855
CESC	FAT1	Apoptosis	0.241409	None	-0.275591007	2195
CESC	FAT1	CellCycle	0.220335	None	-0.268361638	2195
CESC	FAT1	DNADamage	0.0123765	Inhibition	-0.818531674	2195
CESC	FAT1	EMT	0.0365347	Activation	1.02025219	2195
CESC	FAT1	Hormone AR	0.045051	Inhibition	-0.607722333	2195
CESC	FAT1	Hormone ER	0.310101	None	-0.207080336	2195
CESC	FAT1	PI3KAKT	0.220335	None	-0.473568041	2195
CESC	FAT1	RASMAPK	0.241409	None	0.36837854	2195
CESC	FAT1	RTK	0.12535	None	0.580995899	2195
CESC	FAT1	TSCmTOR	0.541582	None	0.126182643	2195
CESC	FER	Apoptosis	0.682172	None	0.202595851	2241
CESC	FER	CellCycle	0.815285	None	0.06792228	2241
CESC	FER	DNADamage	0.166424	None	-0.525069295	2241
CESC	FER	EMT	0.582054	None	0.461986265	2241
CESC	FER	Hormone AR	0.056717	None	-0.687216919	2241
CESC	FER	Hormone ER	0.166424	None	-0.374588363	2241
CESC	FER	PI3KAKT	0.815285	None	0.083816626	2241
CESC	FER	RASMAPK	0.815285	None	0.1031005	2241
CESC	FER	RTK	0.815285	None	0.070331198	2241
CESC	FER	TSCmTOR	0.815285	None	0.139180198	2241
CESC	FOXF1	Apoptosis	0.523851	None	-0.263309619	2294
CESC	FOXF1	CellCycle	0.523851	None	-0.184708135	2294
CESC	FOXF1	DNADamage	0.523851	None	0.243059668	2294
CESC	FOXF1	EMT	0.676807	None	0.235944104	2294
CESC	FOXF1	Hormone AR	0.523851	None	0.370871734	2294
CESC	FOXF1	Hormone ER	0.523851	None	0.300944227	2294
CESC	FOXF1	PI3KAKT	0.934166	None	-0.026069148	2294
CESC	FOXF1	RASMAPK	0.523851	None	-0.256747678	2294
CESC	FOXF1	RTK	0.523851	None	-0.384001184	2294
CESC	FOXF1	TSCmTOR	0.82488	None	0.068436843	2294
CESC	FYN	Apoptosis	0.854271	None	-0.174273301	2534
CESC	FYN	CellCycle	0.854271	None	-0.100168279	2534
CESC	FYN	DNADamage	0.854271	None	-0.135179775	2534
CESC	FYN	EMT	0.0408021	Activation	1.0443876	2534
CESC	FYN	Hormone AR	0.867957	None	0.097217147	2534
CESC	FYN	Hormone ER	0.940743	None	-0.037288211	2534
CESC	FYN	PI3KAKT	0.854271	None	0.211374666	2534
CESC	FYN	RASMAPK	0.854271	None	-0.234109525	2534
CESC	FYN	RTK	0.0408021	Inhibition	-0.786419145	2534
CESC	FYN	TSCmTOR	0.983824	None	-0.004204974	2534
CESC	G6PD	Apoptosis	0.431725	None	-0.255765077	2539
CESC	G6PD	CellCycle	0.717025	None	0.116257997	2539
CESC	G6PD	DNADamage	0.431725	None	-0.316382165	2539
CESC	G6PD	EMT	0.431725	None	0.437327906	2539
CESC	G6PD	Hormone AR	0.431725	None	-0.32085089	2539
CESC	G6PD	Hormone ER	0.790185	None	0.091259887	2539
CESC	G6PD	PI3KAKT	0.398875	None	0.644414756	2539
CESC	G6PD	RASMAPK	0.925078	None	0.036272536	2539
CESC	G6PD	RTK	0.925078	None	0.028254812	2539
CESC	G6PD	TSCmTOR	0.431725	None	0.262180679	2539
CESC	GAS1	Apoptosis	0.22943	None	-0.430848345	2619
CESC	GAS1	CellCycle	0.275261	None	-0.256500116	2619
CESC	GAS1	DNADamage	0.275261	None	-0.388502497	2619
CESC	GAS1	EMT	0.00281211	Activation	1.375281994	2619
CESC	GAS1	Hormone AR	0.275261	None	-0.409130666	2619
CESC	GAS1	Hormone ER	0.346951	None	-0.228945519	2619
CESC	GAS1	PI3KAKT	0.65543	None	-0.198309055	2619
CESC	GAS1	RASMAPK	0.65543	None	0.129880189	2619
CESC	GAS1	RTK	0.346951	None	-0.361384161	2619
CESC	GAS1	TSCmTOR	0.65543	None	0.096894288	2619
CESC	GATA3	Apoptosis	0.393858	None	-0.196828582	2625
CESC	GATA3	CellCycle	0.148546	None	-0.349024877	2625
CESC	GATA3	DNADamage	0.148546	None	-0.528291404	2625
CESC	GATA3	EMT	0.393858	None	0.409927401	2625
CESC	GATA3	Hormone AR	0.671758	None	-0.105783197	2625
CESC	GATA3	Hormone ER	0.389928	None	-0.231893517	2625
CESC	GATA3	PI3KAKT	0.393858	None	0.304866437	2625
CESC	GATA3	RASMAPK	0.148546	None	0.626161941	2625
CESC	GATA3	RTK	0.264791	None	0.446024262	2625
CESC	GATA3	TSCmTOR	0.179268	None	0.376160949	2625
CESC	IGF1R	Apoptosis	0.550859	None	-0.198650022	3480
CESC	IGF1R	CellCycle	0.550859	None	-0.167245628	3480
CESC	IGF1R	DNADamage	0.405615	None	-0.436272841	3480
CESC	IGF1R	EMT	0.859274	None	0.103088834	3480
CESC	IGF1R	Hormone AR	0.550859	None	-0.294194951	3480
CESC	IGF1R	Hormone ER	0.550859	None	-0.167062329	3480
CESC	IGF1R	PI3KAKT	0.405615	None	-0.545495888	3480
CESC	IGF1R	RASMAPK	0.859274	None	0.050661963	3480
CESC	IGF1R	RTK	0.405615	None	0.47433319	3480
CESC	IGF1R	TSCmTOR	0.859274	None	-0.043851084	3480
CESC	IL2RB	Apoptosis	0.374373	None	0.380850231	3560
CESC	IL2RB	CellCycle	0.537069	None	-0.121457286	3560
CESC	IL2RB	DNADamage	0.431716	None	-0.387863778	3560
CESC	IL2RB	EMT	0.502124	None	0.322728885	3560
CESC	IL2RB	Hormone AR	0.946945	None	-0.016946055	3560
CESC	IL2RB	Hormone ER	0.431716	None	0.245290806	3560
CESC	IL2RB	PI3KAKT	0.431716	None	0.360643341	3560
CESC	IL2RB	RASMAPK	0.0607846	None	0.789571219	3560
CESC	IL2RB	RTK	0.431716	None	0.354854058	3560
[truncated: 16,661 more rows]
