# Supplementary material for: Expression, Prognostic Value, and Functional Mechanism of Polarity-Related Genes in Hepatocellular Carcinoma
Source: Int J Mol Sci. 2022 Oct 24;23(21):12784. doi: 10.3390/ijms232112784 (PMC9655479; doi:10.3390/ijms232112784)
Supplement: Supplementary file 1 [file ijms-23-12784-s001.zip › Supplementary Table_S3_stringDB.xlsx]

## Sheet: stringdb
#node	identifier	node_degree
EGFR	9606.ENSP00000275493	24
CDH1	9606.ENSP00000261769	23
SRC	9606.ENSP00000362680	20
MAPK3	9606.ENSP00000263025	19
TJP1	9606.ENSP00000281537	14
CTNNA1	9606.ENSP00000304669	13
VCL	9606.ENSP00000211998	13
FYN	9606.ENSP00000346671	11
ABCB1	9606.ENSP00000478255	10
ABCG5	9606.ENSP00000260645	10
BRCA1	9606.ENSP00000418960	10
ABCG8	9606.ENSP00000272286	9
CREBBP	9606.ENSP00000262367	9
IGF1R	9606.ENSP00000268035	9
ABCB4	9606.ENSP00000265723	8
PCSK9	9606.ENSP00000303208	8
SLC10A1	9606.ENSP00000216540	8
SLCO1B1	9606.ENSP00000256958	8
AXIN1	9606.ENSP00000262320	7
CTNNA2	9606.ENSP00000384638	7
LDLR	9606.ENSP00000454071	7
ABCB11	9606.ENSP00000263817	6
GATA3	9606.ENSP00000368632	6
PLAUR	9606.ENSP00000339328	6
TFRC	9606.ENSP00000353224	6
ATP1A1	9606.ENSP00000445306	5
BAAT	9606.ENSP00000259407	5
BSG	9606.ENSP00000333769	5
CTNNA3	9606.ENSP00000389714	5
SLC2A4	9606.ENSP00000320935	5
FAT1	9606.ENSP00000406229	4
NCOA6	9606.ENSP00000363929	4
PARD3	9606.ENSP00000363921	4
PTPRB	9606.ENSP00000334928	4
SLC47A1	9606.ENSP00000270570	4
WASF2	9606.ENSP00000483313	4
FER	9606.ENSP00000281092	3
IL2RB	9606.ENSP00000216223	3
LMO7	9606.ENSP00000433352	3
POU2F1	9606.ENSP00000356840	3
B4GALT1	9606.ENSP00000369055	2
FARP2	9606.ENSP00000264042	2
G6PD	9606.ENSP00000377192	2
LIN7C	9606.ENSP00000278193	2
RAP2A	9606.ENSP00000245304	2
TCF15	9606.ENSP00000246080	2
ABCC6	9606.ENSP00000205557	1
GAS1	9606.ENSP00000298743	1
PDZD11	9606.ENSP00000239666	1
SSX2IP	9606.ENSP00000340279	1
CD160	9606.ENSP00000235933	0
CROCC	9606.ENSP00000364691	0
FOXF1	9606.ENSP00000262426	0
MDGA1	9606.ENSP00000402584	0
PKHD1	9606.ENSP00000360158	0
PTK7	9606.ENSP00000418754	0
RTN4RL1	9606.ENSP00000330631	0
SLC4A2	9606.ENSP00000419412	0
SLCO2A1	9606.ENSP00000311291	0
SPAST	9606.ENSP00000480893	0
SRPX	9606.ENSP00000367794	0
