# Supplementary material for: Expression, Prognostic Value, and Functional Mechanism of Polarity-Related Genes in Hepatocellular Carcinoma
Source: Int J Mol Sci. 2022 Oct 24;23(21):12784. doi: 10.3390/ijms232112784 (PMC9655479; doi:10.3390/ijms232112784)
Supplement: Supplementary file 1 [file ijms-23-12784-s001.zip › Supplementary Table_S4_Model_and_validation.xlsx]

## Sheet: model
entrez_ID	Gene_symbol	Coefficient
5243	ABCB1	0.00684849
8312	AXIN1	0.007959
11126	CD160	-0.0358082
999	CDH1	-0.000562862
1495	CTNNA1	0.000272305
2539	G6PD	0.00287519
4008	LMO7	-0.0163861
56288	PARD3	0.00841453
5787	PTPRB	-0.0378709
5911	RAP2A	0.0044916
6522	SLC4A2	5.75653e-05
6683	SPAST	0.0748737

## Sheet: Validation
Dataset	URL	ROC	P Value
TCGA-LIHC	https://portal.gdc.cancer.gov/projects/TCGA-LIHC	0.733	5.32e-08
GSE14520	https://www.ncbi.nlm.nih.gov/geo/query/acc.cgi?acc=GSE14520	0.635	0.018
GSE76427	https://www.ncbi.nlm.nih.gov/geo/query/acc.cgi?acc=GSE76427	0.624	0.043
GSE10143	https://www.ncbi.nlm.nih.gov/geo/query/acc.cgi?acc=GSE10143	0.608	0.022
