# Supplementary material for: Expression, Prognostic Value, and Functional Mechanism of Polarity-Related Genes in Hepatocellular Carcinoma
Source: Int J Mol Sci. 2022 Oct 24;23(21):12784. doi: 10.3390/ijms232112784 (PMC9655479; doi:10.3390/ijms232112784)
Supplement: Supplementary file 1 [file ijms-23-12784-s001.zip › Supplementary Table_S5_Drug sensitivity for FDA and GDSC drugs.xlsx]

## Sheet: Sheet1
Drugs Approved for Liver Cancer	AUC-IC50
Cabometyx (Cabozantinib-S-Malate)	0.629
Lenvatinib Mesylate	0.57
Nexavar (Sorafenib Tosylate)	0.786
Stivarga (Regorafenib)	0.571
Tecentriq (Atezolizumab)	NA
Truseltiq (Infigratinib Phosphate)	NA
Atezolizumab	NA
Avastin (Bevacizumab)	NA
Cyramza (Ramucirumab)	NA
Keytruda (Pembrolizumab)	NA
Lenvima (Lenvatinib Mesylate)	NA
Opdivo (Nivolumab)	NA
Pemazyre (Pemigatinib)	NA

## Sheet: Sheet2
Top drug from GDSC	AUC-IC50
Vinblastine	0.798
olaparib	0.795
vinorelbine	0.783
WZ3105	0.766
docetaxel	0.748
PHA-793887	0.747
THZ-2-102-1	0.734
QL-X-138	0.733
AT7519	0.715
GSK690693	0.709
NSC-207895	0.691
QL-XII-61	0.69
5-Fluorouracil	0.683
Ispinesib	0.683
Afatinib	0.655
doxorubicin	0.647
QL-VIII-58	0.638
ZM447439	0.631
elesclomol	0.614
BI-2536	0.611
etoposide	0.605
RITA	0.59
temsirolimus	0.565
ZM-447439	0.564
WZ-1-84	0.56
A-443654	0.559
SNS-032	0.537
AZD6482	0.535
